# Supplementary material for: Transcriptomics analysis of host liver and meta-transcriptome analysis of rumen epimural microbial community in young calves treated with artificial dosing of rumen content from adult donor cow
Source: Sci Rep. 2019 Jan 28;9:790. doi: 10.1038/s41598-018-37033-4 (PMC6349911; doi:10.1038/s41598-018-37033-4)
Supplement: Supplementary file 2 — Dataset 1 [file 41598_2018_37033_MOESM2_ESM.csv]

Gene_name	Treat1	Treat1	Treat1	Treat1	Control1	Control1	Control1	Control1
LOC101904498	6	5	9	11	11	2	9	12
LOC101904499	0	0	0	0	0	0	0	0
LOC101904492	0	0	0	0	0	0	0	0
LOC101904493	0	0	0	0	0	0	0	0
LOC100848395	1	1	0	0	0	0	1	1
LOC101904491	532	1714	1905	2790	3203	3934	3297	2802
LOC100848392	0	0	0	0	0	0	0	0
LOC101904494	6	3	6	6	6	5	3	7
LOC101904495	0	2	3	1	0	0	0	0
CHMP1B	16	23	33	23	28	40	33	28
LOC101905547	2	0	1	0	0	0	0	0
LOC101905546	0	0	0	0	0	0	0	0
LOC101905545	0	0	0	0	0	0	0	0
LOC101905544	0	0	0	0	0	0	0	0
LOC101905543	0	0	0	0	0	0	0	0
LOC101905542	0	0	0	0	0	0	0	0
LOC101905540	0	0	0	0	0	0	0	0
LOC101905549	0	0	0	0	0	0	1	0
LOC101905548	5	4	11	4	6	11	9	4
LOC101904490	6	2	2	9	7	3	1	1
TCOF1	481	333	268	564	584	427	327	462
NSRP1	0	0	2	4	7	0	0	3
KLRA1	0	0	0	0	0	0	0	0
LOC101904497	0	0	0	0	0	0	0	0
SPPL3	2	2	7	8	7	7	7	2
OPA3	4	12	5	7	8	8	12	7
OPA1	0	1	0	0	2	0	0	0
RHEB	0	0	1	0	2	3	0	0
DPP4-2	0	0	0	0	0	0	0	0
ITGA8	0	0	0	0	0	0	0	0
ITGA9	2	1	1	2	6	2	0	1
ITGA2	27	26	41	40	58	52	63	31
ITGA3	1	0	0	0	0	0	0	0
ITGA4	11	28	26	2	7	6	23	6
ITGA5	29	22	19	25	29	21	29	41
ITGA6	6	3	3	4	23	6	10	5
ITGA7	364	196	250	348	430	335	271	211
TRHR	0	0	0	0	0	0	0	0
UFSP1	0	3	2	0	4	0	1	3
TCAM1	0	0	0	0	0	0	0	0
LOC514546	0	0	0	0	0	0	0	0
LOC101902537	0	0	0	0	1	4	0	1
LOC101902536	10	3	2	1	15	1	6	3
LOC101906892	0	0	0	0	0	0	0	0
LOC101906893	0	0	0	0	0	0	0	0
LOC101906894	0	0	0	0	0	0	0	0
LOC101902532	0	0	0	0	0	0	0	0
LOC101906896	0	0	0	0	0	0	0	0
LOC101902530	0	0	0	0	0	0	0	0
LOC101906898	8	12	6	11	13	7	2	8
LOC101906899	0	0	1	0	0	0	0	0
LOC101902539	0	1	7	2	0	3	1	2
LOC101902538	38	30	21	32	41	38	39	40
FAM212B	3	2	1	2	2	0	0	1
FAM212A	0	0	0	2	0	1	0	1
CHST9	0	0	0	0	0	0	0	0
CHST8	0	0	0	0	0	0	0	0
LOC539973	0	0	0	1	0	0	0	0
CHST1	0	0	0	0	0	0	0	0
CHST3	0	1	1	1	1	0	2	0
CHST2	0	0	0	0	0	1	0	0
CHST4	0	0	0	0	0	0	0	0
CHST7	0	0	1	3	2	0	2	1
CHST6	8	16	25	14	27	15	23	12
ITGAX	0	0	0	0	0	0	0	0
LOC100296458	0	0	0	0	0	0	0	0
BCL2A1	0	0	0	0	0	0	0	0
ITGAV	0	0	3	0	3	0	0	1
ITGAL	0	0	1	1	7	1	1	1
ITGAM	0	0	0	0	2	1	0	2
ITGAD	0	0	0	0	0	0	0	1
ITGAE	0	3	1	2	0	1	0	2
LOC788201	12	15	15	24	20	23	16	11
LOC788205	1	1	0	1	1	0	1	0
LOC788206	0	0	0	0	0	0	0	0
LOC527981	0	0	0	0	0	0	0	0
IGF2R	45	35	127	32	44	40	60	93
TRNAK-UUU-15	0	0	0	0	0	0	0	0
SLC36A4	0	0	4	2	6	2	1	2
SLC36A3	6	0	5	5	8	6	7	0
CKS1B	2	2	0	2	1	0	1	0
SLC36A1	0	0	0	0	1	0	0	0
LOC519071	0	0	0	0	0	0	0	0
C22H3orf67	0	0	0	0	0	0	0	0
C22H3orf62	0	0	0	0	0	0	0	0
ARTN	0	0	0	0	0	0	0	0
ART1	33	51	45	32	40	42	56	41
ART3	13	13	19	20	19	15	11	13
ART5	0	0	0	0	0	0	0	0
ART4	0	0	0	1	2	0	0	1
GPR111	0	0	0	0	0	0	0	0
LOC507022	0	0	0	0	0	0	0	0
CRTAM	0	0	0	0	0	0	0	0
CADPS2	3	0	2	1	1	1	0	0
RLF	1	0	0	1	3	2	3	1
LOC101903378	12	8	14	11	12	15	21	12
LOC101903379	0	0	0	0	0	0	0	0
LOC101903376	0	0	0	0	0	0	0	0
LOC101903377	16	21	25	37	33	46	27	30
LOC100847917	0	0	0	0	0	0	0	0
LOC101903372	0	0	0	0	0	1	0	0
LOC100299600	0	0	0	0	0	0	0	0
LOC101903370	0	0	0	0	0	0	0	0
CRTAP	0	0	0	1	0	1	0	0
TRNAS-GGA-8	0	0	0	0	0	0	0	0
ADPGK	52	43	50	60	95	75	67	53
TRNAS-GGA-4	0	0	0	0	0	0	0	0
CPEB4	3	1	3	0	3	5	3	0
TRNAS-GGA-6	0	0	0	0	0	0	0	0
TRNAS-GGA-7	0	0	0	0	0	0	0	0
CPEB1	0	0	0	0	0	0	0	0
CPEB3	11	6	5	4	15	2	14	12
CPEB2	0	0	1	1	1	0	0	0
SRBD1	0	0	1	0	1	3	2	2
ABAT	18	5	8	13	25	21	21	16
TRNAK-CUU	0	0	0	0	0	0	0	0
TEX2-2	13	15	20	22	58	46	42	54
PHOX2A	1	2	1	0	6	0	1	1
PHOX2B	0	0	0	0	0	0	0	0
UPK2	0	1	0	0	0	0	0	0
CFH	38	27	40	51	145	97	52	22
CFI	30	32	49	38	142	70	47	39
LOC100336507	0	0	0	0	0	0	0	0
ANKFY1	1	0	0	4	1	1	0	0
CFB	97	85	123	111	349	176	152	137
CFP	0	0	0	0	0	0	1	0
AAAS	12	6	7	5	7	4	4	7
LOC617166	0	0	0	0	0	0	0	0
SIDT2	1	0	1	0	1	0	0	0
CDH24	0	0	0	0	0	0	0	0
LOC511302	0	2	1	1	3	2	3	2
TRNAQ-UUG-4	4	0	2	2	3	0	0	4
AAGAB	1	4	2	0	6	0	1	0
SLC7A6OS	33	14	28	26	39	28	37	29
EFHA1	5	4	0	2	0	3	2	3
TRNAV-UAC-9	0	0	0	0	0	0	0	0
EFHA2	0	0	0	1	0	0	0	1
TRNAV-UAC-8	12	1	15	3	9	5	6	6
TRNAK-UUU-18	0	2	0	1	1	0	1	2
LOC100140108	0	0	0	0	0	0	0	0
LOC506868	0	0	0	0	0	0	0	0
ABCE1	22	14	19	25	42	28	24	17
TRNAK-UUU-19	0	0	0	0	0	0	0	0
STXBP6	0	1	1	0	1	0	0	1
TRNAA-AGC	0	0	0	0	0	0	0	0
C19H17orf53	0	3	0	2	3	6	2	7
C19H17orf50	0	0	0	1	0	0	1	0
C19H17orf56	0	0	0	0	1	0	0	0
C19H17orf58	46	33	40	52	63	42	91	27
C19H17orf59	8	2	4	9	11	2	3	7
ZNF114	0	0	0	0	0	0	0	0
SEZ6L	0	0	0	0	0	0	0	0
PRKAR2A	1	0	0	0	3	0	4	0
SYNPO2L	1	2	0	2	5	3	6	7
PRKAR2B	0	0	0	0	0	0	0	0
MAGT1	4	5	4	1	7	3	3	5
LOC100336222	0	0	1	0	1	0	0	0
TMEM200B	167	111	171	192	333	234	224	171
LOC506139	0	0	0	0	0	0	0	0
ITGA2B	2	0	0	1	3	0	0	2
PHACTR4	3	5	7	3	10	7	7	4
NLGN2	1	3	1	3	5	3	5	3
NLGN3	0	0	0	0	0	0	0	0
PHACTR3	0	0	2	0	0	1	0	1
NLGN1	0	0	0	0	0	0	0	0
LOC783446	0	0	0	0	0	0	0	0
TRNAS-GCU-16	0	0	0	0	0	0	0	0
TRNAS-GCU-14	0	0	0	0	0	0	0	0
TRNAS-GCU-15	0	0	0	0	2	0	0	0
TRNAS-GCU-12	0	0	0	0	0	0	0	0
TRNAS-GCU-13	0	0	0	0	0	0	0	0
TRNAS-GCU-10	0	0	0	0	0	0	0	0
TRNAS-GCU-11	0	0	0	0	0	0	0	0
VMP1	5	3	0	3	6	3	7	1
NR1D1	104	67	86	80	123	106	89	98
NR1D2	1	4	4	6	3	3	2	4
UFSP2	2	3	2	1	2	1	3	1
OGFR	2	2	1	5	5	2	5	3
LA-DQB	0	0	0	0	0	0	0	0
PTCH2	0	1	0	2	1	1	5	2
PTCH1	0	0	0	0	2	0	1	1
TIMM44	1	0	0	0	2	0	0	0
RAD9B	1	2	1	3	1	0	4	4
RAD9A	145	133	191	149	247	213	176	150
ERGIC2	7	1	0	3	12	5	8	6
ERGIC3	0	0	0	0	0	0	0	0
ERGIC1	0	2	0	0	0	1	0	0
B3GAT3	0	0	1	0	3	0	2	1
B3GAT2	7	2	7	2	10	7	4	2
B3GAT1	0	0	0	0	0	0	0	0
SUN3	0	0	1	0	0	0	0	0
CALM2	3	4	6	1	13	2	2	2
CALM3	5	0	0	1	1	7	1	1
SPG21	1	4	2	6	2	3	4	6
CALM1	2	1	1	5	6	6	7	3
GSDMA	0	1	0	1	1	0	1	0
GSDMB	0	2	1	4	0	2	0	0
GSDMD	1	1	1	0	1	1	0	1
LOC101902535	0	0	0	0	0	0	0	0
UPK1B	6	2	7	4	8	5	6	5
DLGAP2	0	0	0	0	0	0	0	0
DLGAP3	0	0	0	0	0	0	0	0
DLGAP1	0	0	0	0	0	0	0	0
DLGAP4	0	1	1	1	1	1	0	1
DLGAP5	2	0	0	1	1	3	3	4
LOC101902533	1	0	1	0	3	1	5	0
FBXL14	3	3	2	1	7	1	1	2
LOC508980	0	0	0	0	0	0	0	0
MIR2418	0	0	0	0	0	0	0	0
MIR2419	0	0	0	0	0	0	0	0
OIP5	60	38	50	40	101	66	96	43
MIR2412	0	0	0	0	0	0	0	0
MIR2413	0	0	0	0	0	0	0	0
MIR2410	0	0	0	0	0	0	0	0
MIR2411	0	0	0	0	4	0	0	0
MIR2416	0	0	0	0	0	0	0	0
MIR2417	0	1	1	0	2	1	1	1
MIR2414	0	0	0	0	0	0	0	0
MIR2415	0	0	0	0	0	0	0	0
FBXL19	0	0	0	0	1	0	0	0
DOLPP1	1	0	2	1	1	0	0	2
PTPN18	9	12	4	6	11	7	8	4
MIR505	0	0	0	0	0	0	0	0
PTPN13	0	0	0	0	0	0	1	1
PTPN12	6	12	15	17	8	12	17	5
PTPN11	2	0	5	0	0	1	0	0
PTPN14	0	1	2	0	0	2	1	0
AKT3	2	3	5	6	4	10	7	6
LYAR	2	3	1	4	6	2	4	2
LOC101904963	3	0	1	4	11	1	8	12
LOC101904960	0	0	0	0	0	0	0	0
LOC100848804	0	0	0	0	0	0	0	0
LOC100848803	61	40	45	74	102	115	113	50
LOC101904967	0	0	0	0	0	0	0	0
LOC101904964	13	26	32	20	15	8	20	13
LOC101904965	0	0	1	0	0	0	0	0
LOC101904968	10	11	9	21	22	18	9	9
LOC101904969	0	0	0	0	0	0	0	0
LOC100848808	2	1	5	6	5	5	9	1
UPB1	586	621	660	527	1111	676	663	444
DMRTB1	0	0	0	0	0	0	0	0
LOC618973	0	0	0	0	0	0	0	0
LOC100847664	15	16	26	24	51	62	44	35
MSMP	147	131	149	173	229	181	189	154
MZB1	0	0	0	0	0	0	0	0
TRAPPC6B	8	7	14	10	7	5	22	12
MSMB	0	1	3	1	0	1	1	1
CDK7	0	0	3	5	1	1	0	3
FOXS1	0	1	0	0	0	0	0	0
LOC509633	0	0	0	0	0	0	0	0
CDK9	0	1	3	4	2	5	0	0
LOC101904288	3	2	2	1	2	0	2	2
CAMKK2	3	2	0	1	1	1	0	0
CAMKK1	0	0	0	1	0	1	0	1
LPAR4	0	0	0	0	0	0	0	0
LOC615101	0	0	0	0	0	0	0	0
LOC618359	0	0	0	0	0	0	0	0
CHMP3	0	0	4	1	6	0	5	1
RPL36AL	10	3	9	7	6	4	3	8
CHMP7	0	1	0	0	0	0	0	0
CHMP6	1	0	0	3	0	0	1	0
CHMP5	1	2	2	1	2	1	1	4
OR52N4	0	0	0	0	0	0	0	0
OR52N5	0	0	0	0	0	0	0	0
OR52N2	0	0	0	0	0	0	0	0
LY6G6C	0	0	0	0	0	0	0	0
HOXA13	0	0	0	0	0	0	0	0
LY6G6E	0	0	0	2	0	1	0	0
HOXA11	0	0	0	0	0	0	0	0
HOXA10	0	0	0	0	0	0	0	0
GALNTL5	0	0	0	0	0	0	0	0
GALNTL4	0	0	0	1	0	0	0	0
GALNTL6	0	0	0	0	0	0	0	0
GALNTL1	1	2	3	0	3	0	0	0
GALNTL2	0	1	0	2	0	1	0	0
LOC100849865	0	0	0	0	0	0	0	0
LOC100851999	0	0	0	0	0	0	0	0
TDH	2	0	0	1	1	0	4	2
KRTAP11-1	0	0	0	0	0	0	0	0
TDG	0	0	3	1	0	0	1	0
HN1	9	3	4	11	12	8	3	3
RNF122	0	0	0	0	0	0	0	0
TBX2	0	0	0	0	1	1	0	1
LRRC27	0	2	2	2	0	1	1	1
LRRC26	0	0	0	0	0	0	0	0
KIAA1524	2	2	3	3	2	1	3	3
LRRC24	19	19	26	32	30	23	40	23
KIAA1522	7	5	6	4	9	5	6	1
MPDU1	1	2	4	0	3	3	0	5
LRRC20	0	0	0	0	0	0	0	0
LRRC29	14	21	7	14	18	17	20	8
LRRC28	0	0	0	0	2	0	0	0
GCNT4	3	4	0	2	0	2	3	1
GCNT7	15	19	35	20	27	18	19	19
GCNT1	0	0	0	0	0	0	0	0
GCNT3	5	7	10	6	9	6	6	7
GCNT2	4	8	12	3	5	10	5	2
LOC101903178	11	7	4	4	22	11	12	10
LOC101903179	3	3	7	3	8	5	4	3
LPCAT4	0	0	0	0	0	0	0	0
LPCAT2	0	0	0	0	0	0	0	1
LPCAT3	64	54	76	54	137	89	91	64
LPCAT1	1	1	1	0	0	0	0	1
LOC101903170	0	0	0	0	0	0	0	0
LOC101903171	61	58	77	88	74	68	82	60
LOC101903172	0	0	0	0	0	0	0	0
LOC101903173	32	27	36	27	22	29	39	27
LOC101903174	0	0	0	0	0	0	0	0
LOC101903175	4	4	11	13	9	6	4	1
LOC101903176	0	0	0	0	0	0	0	0
LOC101903177	0	0	0	0	0	0	3	5
LOC515090	1	0	0	0	5	0	0	0
LOC101906618	0	0	0	0	0	0	0	0
LOC101906619	0	0	0	0	0	0	0	0
LOC517828	8	5	6	3	3	7	9	3
LOC101906612	0	0	0	0	1	0	0	0
LOC101906613	19	7	4	10	16	8	30	10
LOC101906610	9	11	8	7	4	7	9	9
LOC101906611	0	0	0	0	0	0	0	0
LOC101906614	0	0	0	0	0	0	0	0
LOC101906615	0	0	0	0	0	0	0	0
CCDC178	0	0	0	0	0	0	0	0
CCDC179	0	0	0	0	0	0	0	0
CCDC170	0	1	2	1	2	0	4	1
CCDC171	0	0	0	0	0	0	0	0
CCDC172	0	0	0	0	0	0	0	0
CCDC173	21	41	62	36	86	57	53	46
CCDC174	1	1	3	2	3	1	1	2
CCDC175	5	2	18	8	14	17	40	8
CCDC176	3594	2700	3457	4161	5646	4269	5073	3916
CCDC177	0	0	0	0	0	0	0	0
PDK1	0	2	0	1	1	0	0	1
LOC100848076	0	0	0	0	0	0	0	0
PDK3	0	0	1	0	1	0	0	1
PDK2	3	2	2	2	1	5	4	2
EBP	0	1	1	1	0	7	0	3
PDK4	5	5	13	4	7	4	6	8
LOC101904130	0	0	0	0	0	0	0	0
LNPEP	0	0	0	0	3	1	0	0
ALPI	0	0	0	0	0	0	0	0
C21H14orf49	0	1	0	1	2	0	2	1
LOC101904133	3	4	7	2	4	3	3	1
SEC61A2	16	14	16	36	36	37	51	23
ALPL	0	0	0	0	0	2	0	1
LOC100298824	0	1	2	1	0	0	1	0
SUN1	0	0	0	0	0	0	0	0
MIR193A	0	1	0	0	0	0	0	0
MIR193B	0	0	0	0	0	0	0	0
DEFB122A	0	0	0	0	0	0	0	0
DDIT3	16	13	13	10	52	22	16	24
DDIT4	0	1	0	0	1	1	0	0
LOC100139830	0	0	0	0	0	0	0	0
RIIAD1	0	0	0	0	0	0	0	0
PPPDE1	0	0	0	0	0	0	0	0
PPPDE2	0	0	1	0	0	0	0	0
GABRR2-2	0	0	0	0	0	0	0	0
LOC101903828	0	0	0	0	0	0	0	0
LOC101903829	1	0	0	0	0	0	0	0
LOC101903822	0	0	0	0	0	0	0	0
LOC101903823	4	0	2	1	0	4	2	3
LOC101903820	0	0	0	0	0	0	0	0
LOC101903821	0	0	0	0	0	0	0	0
LOC101903826	0	1	0	0	0	0	0	0
LOC101903824	0	0	0	0	0	0	0	0
LOC617417	0	0	0	0	0	0	0	0
LOC617415	0	0	0	0	0	0	0	0
PTPMT1	2	0	1	0	2	2	1	2
VMO1	5	7	2	2	9	4	10	6
ATP5C1	9	5	10	9	15	9	22	4
MIR631	2	1	2	2	3	0	3	1
NPC2	4	2	2	2	6	2	3	2
NPC1	22	21	35	34	79	29	33	32
RAB3GAP2	44	23	30	57	97	63	48	35
BHLHA15	2	0	4	1	4	1	1	4
RAB3GAP1	4	3	6	1	11	9	9	3
DAG1	5	5	2	1	3	7	12	2
LOC614993	134	144	171	180	321	315	240	236
ETHE1	0	0	0	0	3	0	2	0
C24H18orf8	117	166	133	209	247	189	153	126
LOC100297621	0	0	0	0	0	0	1	0
LOC100297622	0	0	0	0	0	0	0	0
SGSM3	4	1	2	0	0	5	2	2
KDM1A	22	10	18	12	38	30	38	21
KDM1B	42	35	32	28	51	29	46	35
LOC100335238	0	0	0	0	0	0	0	0
SLC36A2	0	0	0	0	0	0	0	0
MIR2351	1	0	0	0	0	0	0	0
MIR2350	0	0	0	0	0	0	0	0
MIR2353	0	0	0	0	0	0	0	0
MIR2352	0	0	0	0	0	0	0	0
MIR2354	0	0	0	0	0	0	0	0
MIR2357	1	1	1	1	3	0	0	4
MIR2356	0	0	0	0	0	0	0	0
MIR2359	0	0	0	0	0	0	0	0
MIR2358	0	0	0	0	0	0	0	0
FCER1G	21	14	4	32	33	14	25	15
BTG4	0	0	0	0	0	0	0	0
BTG3	5	3	7	6	8	10	7	5
BTG2	0	10	3	2	4	2	2	0
BTG1	5	0	2	2	5	0	2	3
SRD5A3	0	1	0	0	2	0	0	0
SRD5A2	0	0	0	0	1	0	0	1
SRD5A1	0	0	1	0	1	0	1	0
EGLN1-2	0	0	5	0	3	0	1	0
GGA1	2	0	1	0	1	2	2	0
GGA3	6	7	13	4	8	0	3	14
GGA2	0	0	0	0	1	0	0	0
FHOD1	6	13	11	16	12	14	8	9
FHOD3	0	0	1	0	1	0	1	0
GJC2	3	2	2	2	3	3	0	1
GJC3	1	2	3	1	3	3	2	0
GJC1	0	1	0	0	0	0	0	0
LOC101905730	0	0	0	0	0	0	0	0
LOC101905731	2	3	0	5	5	3	3	2
LOC101905732	2	4	19	5	8	9	13	9
LOC101905733	0	0	0	0	0	0	0	0
LOC101905734	0	0	0	0	2	2	1	0
LOC101905735	0	0	0	0	0	0	1	0
LOC101905736	1	0	1	2	1	1	1	0
LOC101905737	2	13	13	9	4	13	12	10
LOC101905738	0	0	0	0	0	0	0	0
LOC101905739	1	8	2	11	15	4	14	9
PSMB5	0	0	1	1	0	1	0	0
PSMB4	1	0	1	2	5	2	2	1
PSMB3	0	0	1	2	0	2	4	1
PSMB2	0	0	0	0	0	0	0	0
PSMB1	0	0	0	0	2	0	0	0
LOC101902700	0	0	0	0	0	0	0	0
LOC101902701	2	1	0	0	0	0	1	0
LOC101902703	0	0	0	0	0	0	0	0
LMBR1L	1	3	1	2	2	1	2	1
LOC101902705	4	8	6	10	11	7	14	17
LOC101902706	0	0	0	0	0	0	0	0
LOC101902707	159	201	210	168	207	77	149	158
PNMA1	3	1	4	1	7	2	13	3
TDGF1	1	0	0	0	0	0	0	0
LOC524741	0	0	0	1	0	0	3	0
LOC787760	0	0	0	0	0	0	0	0
LTN1	0	1	1	0	1	4	0	4
TRIML2	0	0	0	0	0	0	0	0
TRIML1	0	0	0	0	0	0	0	0
NACC2	0	0	0	0	0	0	0	0
VPS13D	2	0	4	6	9	2	3	7
NACC1	8	15	12	10	15	9	14	2
VPS13A	51	43	90	54	83	74	82	54
SH3KBP1	0	0	0	0	0	0	0	0
VPS13C	0	1	2	1	5	2	0	0
VPS13B	17	31	15	20	43	21	38	20
BEX5	0	0	0	0	0	0	0	0
BEX4	0	0	0	0	0	0	0	0
BEX2	0	0	0	0	0	0	0	0
TMEM160	0	0	0	0	0	0	0	0
TMEM163	1	3	1	0	0	2	0	0
TMEM165	4	5	1	3	16	12	14	3
TMEM164	108	118	143	125	116	101	124	116
EVI2A	32	22	46	20	50	45	28	32
TMEM168	3	3	0	2	4	3	4	2
EVI2B	19	38	60	50	75	45	64	35
FOXN1	0	0	0	0	0	0	3	1
FOXN2	0	0	0	0	2	0	0	0
FOXN3	2	2	3	1	4	3	3	1
NICN1	0	1	0	0	0	2	0	0
LOC527918	0	0	0	0	0	0	0	0
COL14A1	0	2	2	2	5	0	0	3
IFFO1	2	5	3	7	3	4	3	1
IFFO2	6	3	3	22	10	4	8	2
SNAP91	0	0	0	0	0	0	1	0
INTS8-2	26	22	55	26	75	45	34	75
S100A7-2	0	0	0	0	0	0	0	0
MACROD2	0	0	0	0	0	0	0	0
MACROD1	3	5	7	5	3	6	7	0
PPIL1	0	2	0	0	0	0	0	0
LOC507184	3	4	1	0	3	0	4	2
LOC100126043	52	29	51	73	56	73	40	38
LOC783843	0	0	0	0	0	0	0	0
LOC783845	0	0	0	0	0	0	0	0
LOC101904876	17	15	25	16	37	12	22	10
KRR1	52	50	51	63	93	67	91	76
FAM64A	0	0	0	0	0	0	0	0
STRN	0	0	0	1	4	0	0	1
LOC101904873	0	0	0	0	0	0	0	0
TRNAK-UUU-28	0	0	0	0	0	0	0	0
FAM92A1	57	60	80	88	148	95	145	95
LOC101907859	0	0	0	0	0	0	0	0
LOC101907858	0	0	0	0	0	0	0	0
TP53I3	100	81	65	113	153	99	146	100
LOC101907857	0	0	0	0	1	0	0	0
LOC101907856	0	0	0	0	1	0	0	1
LOC101907854	0	0	0	0	1	0	0	0
MB	0	0	0	0	0	0	0	0
LOC101907852	0	0	0	0	0	0	0	0
LOC101907851	0	0	0	0	0	0	0	0
SLC18A3	0	0	0	0	0	0	0	0
SLC18A2	79	74	116	89	193	147	155	93
SLC18A1	0	0	0	0	0	0	0	0
LOC101907850	0	0	0	0	0	0	0	0
CCDC96	4	3	10	8	19	8	8	6
RALBP1	7	6	10	3	9	7	6	7
ZNF830	1	0	5	1	0	0	1	0
MGC133647	0	0	0	0	0	0	0	0
CCDC92	0	0	0	0	0	0	0	0
ZNF836	0	0	1	0	0	0	0	1
ZNF839	15	15	21	15	18	27	10	12
TRNAS-GGA-9	0	0	0	0	0	0	0	0
LRIF1	2	2	1	2	0	4	1	4
LOC100294937	0	0	0	0	0	0	0	0
FAM91A1	1	0	2	2	2	3	1	0
ZNF572	0	0	1	0	1	0	0	0
TRNAS-GGA-5	0	0	0	0	0	0	0	0
ZNF574	0	0	0	0	0	0	0	0
LOC100336714	1	4	5	6	10	3	1	3
ZNF575	3	1	3	5	13	4	9	3
ZNF577	0	0	0	0	0	2	0	0
TRNAS-GGA-2	0	0	0	0	0	0	0	0
LOC782076	0	1	0	0	0	0	0	0
ZPBP	0	0	0	0	0	0	0	0
SLC17A8	27	28	21	22	38	22	23	23
SLC17A9	0	2	0	0	0	0	0	0
RAB33B	12	19	11	7	19	9	11	2
SLC17A4	179	410	494	327	339	365	287	135
SLC17A5	14	24	7	8	23	11	32	31
SLC17A6	0	0	0	0	0	0	0	0
SLC17A7	0	0	0	0	0	0	0	0
SLC17A1	22	33	30	30	23	36	53	21
SLC17A2	1	3	4	2	1	0	2	1
SLC17A3	1	10	4	17	7	8	17	4
AP5B1	0	0	0	0	0	0	0	0
CHMP4A	0	2	0	0	0	0	1	0
CHMP4B	7	1	2	3	7	2	5	3
CHMP4C	1	3	5	2	3	1	1	1
COBLL1	21	26	41	36	52	58	50	42
TMEM255B	0	0	0	0	0	0	0	0
ST5	1	1	0	1	1	2	4	0
ST7	1	0	0	0	2	0	0	1
LRRC41-2	8	6	9	14	11	6	17	23
TMEM173	3	4	5	7	5	4	3	16
ZNF304	5	6	6	2	4	3	1	3
ZNF300	0	0	0	0	0	0	0	0
STS	0	1	0	0	1	2	1	0
HOXB13	0	0	0	0	0	0	0	0
PPP3CA	0	0	1	2	0	4	0	0
PPP3CB	0	0	1	0	0	0	1	0
PPP3CC	2	2	0	2	3	3	1	2
LIF	0	0	0	0	0	0	0	0
RPL12	51	39	53	44	46	41	22	19
LOC100301305	0	0	0	0	0	0	0	0
LOC782922	2	0	0	0	0	0	0	0
LOC784417	0	0	0	2	3	0	0	0
RPL18	3	5	4	6	13	12	8	9
ADRA2A	0	0	0	0	0	0	0	0
ADRA2B	2	1	0	0	1	0	0	0
ADRA2C	0	0	0	0	0	0	0	0
LOC101907101	4	11	11	9	6	4	3	2
LOC100847624	0	0	0	0	1	0	0	0
LOC100847625	0	0	0	0	0	0	0	0
LOC100847622	8	10	21	10	25	21	21	11
LOC101907104	0	0	0	0	0	0	0	0
LOC101907107	1	0	0	1	1	0	0	1
LOC101907106	0	0	0	0	0	0	0	0
LOC101907108	7	7	13	5	17	4	11	9
TEX28	0	0	0	1	0	0	0	0
TEX29	0	0	0	0	0	0	0	0
LOC100847628	0	0	0	0	0	0	0	0
LOC100336013	0	0	0	0	0	0	0	0
SYT8	0	0	0	0	0	0	0	0
SYT9	0	1	0	0	0	0	1	0
MTCH2	1	2	0	0	2	3	2	0
MTCH1	3	0	2	0	1	0	0	0
TRNAG-CCC-143	0	0	0	0	0	0	0	0
LOC784187	0	0	0	0	0	0	0	0
SYT1	1	4	2	1	4	1	10	1
LOC784185	0	0	0	0	0	0	0	0
SYT3	1	3	3	3	5	3	1	0
SYT4	1	0	1	3	2	1	1	0
SYT5	2	2	6	5	2	1	4	2
SYT6	4	0	0	3	1	2	0	0
SYT7	1	0	0	0	0	0	0	0
LOC404103	0	0	0	0	0	0	0	0
LOC404107	0	0	0	0	0	0	0	0
TIAL1	1	2	4	0	5	1	2	0
LOC511220-2	2	1	2	2	0	6	4	0
FUBP3	1	1	0	0	1	0	1	0
LOC100852158	0	0	0	0	0	0	0	0
FUBP1	3	8	10	7	7	6	9	12
SCHIP1	0	1	0	1	1	2	0	1
LOC784455	0	0	0	0	0	0	0	0
LOC784457	23	23	31	39	44	30	60	20
MARCO	28	8	2	15	48	30	14	37
LOC784451	41	49	73	59	42	40	56	54
LOC784453	3	1	1	3	4	1	7	2
NBL1	0	0	0	0	0	0	1	0
HSFX1	0	0	0	0	0	0	0	0
CSMD1-2	0	0	0	0	0	0	0	0
DRC1	0	0	0	0	0	0	0	0
USP53-2	2	2	0	0	0	0	0	0
LOC100300167	0	0	0	0	0	0	0	0
1-Mar	0	0	0	0	0	0	0	0
PRRX2	1	1	1	1	1	1	2	0
LOC528106	0	0	0	0	0	0	0	0
SMPD5	2	4	4	4	3	2	1	2
SMPD4	0	1	2	1	1	1	3	0
SMPD1	1	0	2	0	5	1	2	0
SMPD3	34	53	42	37	85	39	57	41
SMPD2	2	0	3	1	0	1	2	8
BRIP1	0	0	0	0	0	0	0	0
PDE11A	0	0	0	1	1	1	0	1
LOC100848105	4	4	8	4	5	8	4	5
LOC100848100	78	38	31	23	90	44	44	45
LOC100848101	0	2	0	0	0	0	0	0
LOC100297422	0	0	0	0	0	0	0	0
TTC28	24	53	73	38	70	49	38	31
TTC29	0	0	0	0	0	0	0	0
TTC24	0	0	0	0	0	0	0	0
TTC25	0	0	1	0	0	0	1	0
TTC26	0	0	1	1	0	0	0	1
TTC27	0	0	0	0	0	0	0	0
PATL2	0	0	0	0	0	0	0	0
TTC22	1	3	7	3	3	2	0	2
PATL1	0	1	0	0	0	2	1	2
LOC100848025	6	9	7	5	6	7	5	2
ENO1	11	18	16	24	9	13	17	17
ENO2	1	1	2	7	0	6	0	1
ENO3	1	2	3	5	4	2	1	1
ENO4	18	10	17	19	23	17	16	6
LOC508820	0	0	0	0	0	0	0	0
LOC100297399	0	0	2	0	0	2	1	0
MIR2329-1	0	0	0	1	1	0	0	0
MIR2329-2	0	0	0	0	0	0	0	0
CFD	3	3	0	3	6	2	1	1
OBSCN	0	0	0	0	0	0	0	0
SRRD	71	46	85	47	90	73	60	70
LOC529277	75	58	61	38	80	65	39	73
SORBS1	2	6	13	3	9	3	7	5
SORBS3	7	15	10	14	15	11	25	19
SORBS2	0	1	0	4	1	2	0	2
ODC1	4	0	5	3	10	1	1	3
RABGAP1L-2	3	2	0	2	2	0	4	0
IL18RAP	0	0	0	0	0	0	0	0
LOC615809	0	0	0	0	2	0	0	0
LOC615808	0	0	0	0	0	0	0	0
EOMES	0	0	0	0	0	0	0	0
C5H12orf39	8	13	10	14	21	40	37	11
C5H12orf35	0	0	2	1	4	2	4	0
LOC101902142	0	0	0	0	0	0	0	0
C13H20orf141	0	0	0	0	0	0	0	0
LOC101902146	167	130	145	145	239	171	245	261
MIR876	0	0	0	0	0	0	0	0
LOC101902144	0	0	0	0	0	0	0	0
LOC101902145	0	0	0	0	0	0	0	0
LOC101902148	0	1	5	3	6	6	9	0
LOC101902149	0	0	0	0	0	0	0	0
LOC101905248	0	0	0	0	0	0	0	0
LOC101905249	0	0	0	0	0	0	0	0
LOC101905240	0	0	0	0	0	0	0	0
LOC101905241	0	0	0	0	0	0	0	0
LOC101905243	0	0	0	0	0	0	0	0
LOC101905244	0	0	0	0	0	0	0	0
LOC101905245	8	12	18	26	14	31	30	10
LOC101905246	2	1	0	0	1	1	0	0
LOC101905247	0	0	0	0	0	0	0	0
FBXO18	2	0	0	0	0	1	1	3
FKBP15	8	4	3	3	6	3	9	3
UBE2J1	0	0	0	0	0	0	0	0
FKBP10	4	5	9	8	7	4	6	1
FKBP11	0	0	0	1	1	0	1	0
FBXO10	11	7	9	9	25	10	19	7
FBXO11	6	16	14	23	19	24	35	20
FBXO16	1	2	7	3	7	4	3	2
FBXO17	22	19	28	35	66	62	49	30
FBXO15	9	4	4	4	12	7	6	8
SFTA2	0	0	0	0	0	0	0	1
CNGB1	6	12	9	11	14	12	13	16
CNGB3	0	0	0	0	1	0	0	0
BCLAF1	8	8	13	11	28	9	17	13
PLA2G6	5	2	0	5	8	2	6	5
PLA2G7	0	0	0	0	0	1	0	0
PLA2G5	0	0	0	0	0	0	0	0
PLA2G3	0	0	0	0	0	0	0	0
GDPGP1	1	0	0	1	0	0	2	1
CCDC76	2	1	4	1	5	2	0	6
CCDC77	16	13	20	16	16	15	17	14
CCDC73	37	14	39	30	88	36	61	37
CCDC70	0	0	2	0	1	0	0	0
CCDC71	0	0	0	1	1	0	2	1
SIDT1	1	0	5	5	2	2	3	2
CCDC78	15	7	16	13	25	8	18	13
CCDC79	1	0	0	1	1	2	0	0
HIST3H2BB	0	0	0	0	0	1	0	0
LOC101905869	0	0	0	0	0	0	0	0
LOC101905864	1	4	4	1	6	1	0	0
LOC101905865	0	0	1	0	3	1	0	0
LOC101905860	0	0	0	0	0	0	0	0
LOC101905861	0	0	0	0	0	0	0	0
LOC101905862	0	0	0	0	0	0	0	0
LOC101905863	0	0	0	0	0	0	0	0
GHITM	1	1	0	1	4	0	1	3
FKBP1B	89	113	117	120	205	180	181	178
FKBP1A	5	3	4	0	1	3	1	1
LOC101908159	0	0	0	0	0	0	0	0
LOC101908158	1	3	4	9	7	8	8	5
LOC100847548	0	0	0	0	0	0	0	0
LOC101908153	0	1	0	0	0	0	0	0
LOC101908152	0	0	1	0	0	0	0	0
LOC101908151	0	0	0	0	0	0	0	0
LOC101908150	0	0	0	0	0	0	0	0
LOC101908157	0	0	0	0	0	0	0	0
LOC100847542	0	0	2	0	3	0	0	0
LOC101908155	5	2	9	10	14	8	9	10
LOC101908154	47	34	100	54	129	66	61	92
MAP10	0	0	0	0	0	0	0	0
LOC101902115	0	0	0	0	0	0	0	0
UNC50	21	31	27	17	36	41	35	34
NKAIN4	0	0	0	0	0	0	0	0
NKAIN3	0	0	0	0	0	0	0	0
NKAIN2	0	0	0	0	0	0	0	0
NKAIN1	0	0	0	0	0	0	0	0
EMP3	2	0	6	4	1	4	0	5
LOC100295806	0	0	0	0	0	0	0	0
LOC100295805	0	0	0	0	0	0	0	0
IGSF9B	0	0	0	0	0	0	0	0
RMI2	0	0	0	0	0	0	0	0
UNC5B	0	0	0	0	0	1	0	0
UNC5C	29	4	2	3	3	10	1	10
EMP1	0	0	0	0	0	0	0	0
UNC5D	0	2	0	0	0	1	2	0
LOC534578	0	0	0	0	1	0	1	0
CCP110	0	2	0	1	0	1	1	0
LOC613699	0	0	0	0	1	1	1	0
LOC101907624	57	32	32	51	95	54	52	51
LOC101907627	0	0	0	0	0	0	0	0
RPL18A	6	7	7	10	6	5	12	6
LOC100337022	0	0	0	0	0	0	0	0
LOC101907629	0	0	0	0	0	0	0	0
CEND1	1	1	1	0	0	1	1	1
CYB5R4-2	0	0	0	0	0	0	0	0
LOC617333	0	0	0	0	0	0	0	0
SDR42E2	2	1	4	2	2	5	1	1
SDR42E1	3	0	0	1	6	1	4	3
ALOX12E	14	6	11	20	22	15	13	14
ALOX12B	0	0	0	0	0	0	0	0
CCDC23	0	0	0	0	0	0	0	0
EPB41L1	5155	3479	4967	5542	8577	6437	7504	6335
PPCDC	0	0	0	0	0	0	0	0
EPB41L3	2	1	4	2	6	3	2	3
EPB41L2	25	12	13	21	55	30	34	15
EPB41L5	2	1	2	1	2	0	2	0
ACSS3	0	0	1	0	4	0	0	0
ACSS2	1	0	2	0	2	6	1	2
ACSS1	0	0	1	0	2	0	0	0
KIDINS220	1	0	0	0	2	5	3	0
RUNDC3A	10	6	3	4	3	6	6	2
DFNA5	16	12	26	16	20	12	12	7
MAGEH1	1	0	0	0	1	0	0	0
VHL	0	0	0	0	0	0	0	0
WNT3	4	4	2	2	5	6	6	3
WNT2	0	0	1	0	0	2	5	0
WNT1	0	0	0	0	0	0	0	0
LRRN4	7	8	12	6	17	17	11	7
AGXT	1	0	0	0	3	1	1	0
LRRN2	0	0	0	0	0	0	0	0
LRRN1	3	3	11	7	5	4	6	4
APEG3	10	12	14	17	8	7	8	9
LOC617592	0	0	0	0	0	0	0	0
RNF175	1	2	0	1	4	1	2	3
FIBIN	0	0	0	0	0	0	0	0
RNF170	1	0	3	2	4	1	1	0
RIMKLB	0	2	0	0	0	0	0	0
TRNAT-UGU-4	0	0	0	0	0	0	0	0
PCNA	1	0	1	7	3	2	0	3
ZBTB7A	0	0	0	1	0	1	0	0
ZBTB7C	0	0	0	0	0	0	0	0
ZBTB7B	0	2	3	1	2	1	1	1
PCNP	6	15	9	13	27	14	39	16
PCNT	16	25	35	26	31	24	28	18
PCNX	1	1	2	0	9	3	4	1
UTY	1	0	1	2	0	1	1	0
PACRG	0	0	0	0	0	0	0	0
LOC101904388	0	0	0	0	0	0	0	1
LOC101904389	0	0	0	1	1	2	0	0
LOC100848668	1	0	3	0	0	0	0	3
LOC101904382	0	0	0	0	0	0	0	0
LOC101904383	0	0	0	0	0	0	0	0
LOC101904380	0	0	0	0	0	0	0	0
LOC101904381	0	0	0	0	0	0	0	0
LOC101904386	0	0	0	0	0	0	0	0
LOC100848662	0	0	0	0	0	0	0	0
ILF3	2	0	1	1	2	0	0	1
LOC101904385	0	0	0	0	0	0	0	0
LOC100337213-2	0	0	0	0	0	0	0	0
BOK	0	0	0	0	0	0	0	0
BOSTAUV1R432	0	0	0	0	0	0	0	0
BOSTAUV1R433	0	0	0	0	0	0	0	1
BOSTAUV1R430	0	0	0	0	0	0	0	0
BOSTAUV1R431	0	0	0	0	0	0	0	0
HIATL1-2	0	0	0	0	0	0	0	2
BOC	7	9	6	4	14	3	13	5
TRNAR-CCG-7	0	0	0	0	0	0	0	0
DENND2C	1	0	6	4	2	8	4	2
TRNAR-CCG-5	0	0	0	0	0	0	0	0
DENND2A	1	2	2	6	7	3	10	3
TRNAR-CCG-3	0	0	0	0	0	0	0	0
MIR1-1	0	0	0	0	0	0	0	0
DENND2D	1	6	12	9	8	4	16	3
PPT1	16	19	22	29	48	26	66	41
RABAC1	2	0	0	0	1	0	0	0
INPP4B	0	0	0	2	0	1	0	0
INPP4A	77	74	88	105	101	57	134	56
LOC101904650	0	0	1	0	0	0	0	0
LOC101904651	0	0	0	0	0	0	0	0
LOC101904653	0	0	0	0	0	0	0	0
LOC100336869	0	0	0	0	0	0	0	0
LOC100336868	5	0	2	7	1	2	0	3
LOC101904656	0	1	3	0	1	1	2	1
LOC101904657	0	0	0	0	0	0	0	0
LOC101904658	0	1	1	1	2	0	0	1
LOC101904659	0	0	0	0	0	0	0	0
SAFB	11	9	24	17	21	22	16	11
DEFB124	0	0	0	0	0	0	0	0
LOC100296164	0	0	0	0	0	0	0	0
TRNP1	0	1	0	0	1	0	0	1
LOC783231	0	0	0	0	0	0	0	0
LOC786608	0	0	0	0	0	0	0	0
LOC522784	0	0	0	0	0	1	0	0
LOC515704	0	0	0	0	0	0	0	0
NRXN3	0	0	0	0	2	0	0	0
DEFB122	0	0	0	0	0	0	0	0
NRXN2	1	1	1	1	1	0	0	0
PPP1R26	2	3	2	2	8	2	2	3
PPP1R27	20	11	8	9	15	7	8	14
NRXN1	0	0	1	1	1	1	3	3
NGLY1	0	0	0	0	0	0	0	3
LOC614882	0	0	0	0	0	0	0	0
LMX1A	0	0	0	0	0	0	0	0
ZCCHC24	2	1	0	0	0	0	1	0
LMX1B	0	0	0	0	0	0	0	0
MIR1777B	0	0	0	0	0	0	0	0
OR6V1	0	0	0	0	0	0	0	0
MIR1777A	0	0	0	0	0	0	0	0
MRGPRF	0	0	0	0	0	0	0	0
ETV3L	0	0	0	0	0	0	0	0
LOC788512	0	0	0	0	0	0	0	0
LOC781494	1	0	0	0	0	0	1	0
LOC100296832	0	0	0	0	0	0	0	0
LOC781499	0	0	0	0	1	0	0	0
C3H1orf189	2	2	3	7	6	1	5	1
GBX2	0	0	0	0	0	0	0	0
GBX1	8	1	6	4	6	3	10	5
CNR2	0	2	0	0	1	0	0	3
GNL3L	0	0	0	0	2	1	2	2
C3H1orf185	0	0	0	0	0	0	0	0
LOC518816	0	0	0	0	0	0	0	0
LOC504337	0	0	0	0	0	0	0	0
LOC784517	0	0	0	0	0	0	0	0
LOC101908218	0	0	0	0	0	0	0	0
LOC101908219	0	0	0	0	0	0	0	0
ANKS1B	2	4	10	5	5	7	3	0
ANKS1A	1	0	5	6	8	5	2	4
LOC101908210	0	0	0	0	1	0	0	0
LOC101908211	0	0	0	0	0	0	0	0
LOC101908212	0	0	0	0	0	0	0	0
LOC101908213	3	11	7	2	3	11	3	4
TRNAC-ACA-101	3	1	0	0	4	0	1	3
TRNAC-ACA-100	0	0	0	0	0	0	0	0
TRNAC-ACA-103	0	0	0	0	0	0	0	0
TRNAC-ACA-102	0	0	0	0	0	0	0	0
TRNAC-ACA-104	0	0	0	0	0	0	0	0
COCH	31	19	28	24	27	18	28	29
ADAM10	5	2	9	1	3	4	13	1
ADAM11	0	0	1	0	2	1	0	0
ADAM12	0	0	0	0	0	0	0	0
ADAM15	2	1	3	1	2	0	1	1
ADAM17	16	20	9	19	10	16	17	12
ADAM18	0	0	0	0	0	0	0	0
ADAM19	1	2	3	1	3	2	2	4
MEPE	0	0	0	0	0	0	0	0
HAGH	11	6	12	7	9	13	9	10
GFRA3-2	0	0	0	0	0	0	0	0
G3BP1	0	0	1	1	3	1	1	0
LOC781146	0	0	0	0	0	0	0	0
OPALIN	0	0	0	0	0	0	0	0
U2AF1L4	3	3	4	3	5	3	7	2
NDEL1	0	0	0	0	1	1	0	0
SHANK3	0	1	0	0	0	0	0	0
SHANK2	3	3	6	1	2	4	9	3
SHANK1	0	0	0	0	0	0	0	0
LOC785647	0	0	0	0	0	0	0	0
ADAM1B	17	11	13	22	13	8	22	15
PLAC8L1	20	11	10	23	15	11	17	18
UCP2	0	0	2	0	2	2	0	1
LOC512948	0	0	0	0	0	0	0	0
LOC507443	0	1	0	0	0	0	2	0
PCSK2	0	0	0	0	0	0	0	0
PCSK1	17	14	7	7	20	17	6	18
PCSK6	2	2	2	2	5	4	3	2
PCSK7	33	34	68	31	59	45	47	41
PCSK4	5	2	3	3	0	0	5	3
PCSK5	0	3	2	2	2	0	1	3
SP140L	476	516	674	604	870	672	796	672
TC2N	4	2	2	1	0	1	0	0
PLTP	261	244	212	367	434	423	211	255
SETBP1	0	0	0	0	0	0	2	0
SAMSN1	0	0	0	0	0	0	0	3
FAM151B	0	0	1	0	0	0	0	0
FAM151A	13	5	16	9	5	7	5	7
LOC100847780	184	136	189	208	321	237	261	240
LOC100847782	0	0	0	0	0	0	0	0
PAXIP1	0	0	0	0	0	0	0	0
WC-7	28	37	23	27	40	34	16	38
TRNAP-CGG-4	0	0	0	0	0	0	0	0
TRNAP-CGG-3	0	0	0	0	0	0	0	0
TRNAP-CGG-2	0	0	0	0	0	0	0	0
LOC101906461	0	0	0	0	0	0	0	0
LOC101906460	0	1	3	0	2	0	4	3
LOC101906463	0	0	0	0	0	0	0	0
LOC101906462	0	1	0	0	0	0	0	0
LOC101906465	0	0	0	0	0	0	0	0
LOC101906464	0	1	6	1	3	2	3	1
LOC101906467	39	28	28	49	41	28	36	45
LOC101906466	0	0	0	0	0	1	0	0
LOC101906469	6	11	27	11	21	14	33	16
LOC101906468	48	57	71	51	79	107	102	47
CNRIP1	0	3	1	4	5	0	0	1
LOC101907732	0	0	0	0	0	0	0	0
LOC101907730	0	0	0	0	0	0	0	0
LOC101907731	0	0	0	0	0	0	0	0
LOC101907736	0	0	0	0	0	0	0	0
LOC101907737	0	0	0	0	0	0	0	0
LOC101907734	0	0	0	0	0	0	0	0
LOC101907735	5	1	4	3	4	2	6	0
LOC101907738	0	0	0	0	0	0	0	0
CDC34	0	0	2	1	6	2	0	0
CDC37	0	1	3	2	2	0	2	0
LOC100297725	0	0	0	0	0	0	0	0
LOC530472	0	0	0	0	0	0	0	0
OR2T33	0	0	0	0	0	0	0	0
LOC533921	0	1	1	0	2	1	0	0
SPIN2B	0	0	0	0	0	0	0	0
PGLS	0	0	0	0	0	0	0	0
WDR7	2	9	5	4	3	2	3	4
PREX2-2	0	0	0	0	0	0	0	0
CCDC42B	68	61	73	77	177	105	83	124
WDR1	1	0	0	1	0	2	0	0
CCNA1	0	0	0	0	0	0	0	2
DYNC1I1	17	10	9	8	16	5	10	11
VPS28	0	2	4	4	1	1	2	3
DYNC1I2	1	0	0	0	3	0	2	1
SKA1	0	0	0	0	0	0	0	0
SKA3	5	4	13	3	18	12	19	9
LOC101905207	0	0	0	0	0	0	0	0
GRID2IP	0	0	0	0	0	0	0	0
PCDH20	0	0	0	0	0	0	0	0
LOC101905209	0	2	4	0	0	0	4	1
PPP1R13B	4	8	9	13	10	5	8	6
PPP1R13L	0	0	0	0	0	0	0	0
TMC5	0	2	0	0	0	0	0	0
MGC157082	0	0	0	0	0	0	0	0
TMC1	0	0	0	0	1	0	0	0
C2H1orf64	0	0	0	0	0	0	0	0
WNT10A	0	1	1	0	2	0	0	0
WNT10B	0	0	0	0	0	0	0	0
LOC790304	0	0	0	0	0	0	0	0
TRNAG-UCC-27	0	0	0	0	0	0	0	0
TRNAG-UCC-26	1	0	0	1	0	0	0	1
TRNAG-UCC-25	0	0	0	1	0	0	0	0
TRNAG-UCC-24	0	0	0	0	0	0	0	0
TRNAG-UCC-23	0	1	1	3	0	0	0	0
TRNAG-UCC-22	0	0	0	0	0	0	0	0
TRNAG-UCC-21	0	0	1	2	1	0	0	0
TRNAG-UCC-20	3	0	0	3	3	1	1	4
TRNAG-UCC-29	0	0	0	0	0	0	0	0
LOC514011	0	0	0	0	0	0	0	1
HOGA1	1	0	0	2	1	0	0	0
LOC100297214	0	0	0	0	0	0	0	0
LOC101904413	8	6	22	9	5	12	25	6
LOC100848315	0	0	2	0	0	0	1	0
LOC101904416	0	0	0	0	0	0	0	0
LOC101904417	0	0	0	0	0	0	0	0
LOC101904414	0	0	0	0	0	0	0	0
LOC101904415	0	0	0	0	0	0	0	0
TM4SF18	0	0	0	0	0	0	0	0
TM4SF19	0	1	2	3	2	0	3	0
LOC101904418	0	0	0	0	0	0	0	0
LOC101904419	0	1	1	1	0	0	1	0
LOC100848319	0	0	1	1	1	0	0	0
LOC100848318	0	0	0	0	0	0	0	0
LOC101906818	2	2	1	9	7	0	4	2
LOC101906819	0	0	0	0	0	0	0	0
LAMB1	24	35	36	26	57	36	50	21
LAMB3	2	0	2	2	5	2	1	10
LAMB2	7	3	2	4	8	3	4	5
CYSLTR2	0	0	0	0	5	0	0	0
LOC101906815	3614	3767	5334	4430	5558	4076	4671	4323
LOC101906816	0	0	0	0	0	0	0	0
CYSLTR1	0	0	0	0	0	0	0	0
MPHOSPH9	0	2	2	4	5	1	3	0
MPHOSPH8	153	165	312	197	316	200	258	187
MPHOSPH6	2	3	4	4	2	5	2	1
MLF1	0	0	0	0	0	0	0	0
ASTN2	1	0	0	1	0	0	0	1
ASTN1	1	0	0	0	0	0	0	0
MLF2	1	2	1	1	1	7	2	4
LOC614741	2	2	0	1	1	1	2	0
MGA	6	1	7	5	7	5	4	4
HAVCR1-2	0	0	0	0	0	0	0	0
LOC618660	0	0	0	0	0	0	0	0
C16H1orf116	0	0	0	0	0	0	0	0
C16H1orf115	0	2	0	2	2	2	0	4
MGP	0	0	1	2	1	1	1	0
LOC618664	0	0	0	0	0	0	0	0
C16H1orf112	23	23	30	58	72	30	40	33
RSPH3	29	27	29	21	51	34	43	26
TRNAC-ACA-61	0	0	0	0	0	0	0	1
TRNAC-ACA-60	0	0	0	0	0	0	0	0
ADSS	0	0	0	0	0	0	0	0
SAMD4A	3	6	9	2	13	9	1	8
ADSL	0	0	0	0	1	0	0	0
SAMD4B	0	0	0	2	2	1	2	0
LOC101903668	0	1	1	0	2	3	2	2
LOC101903669	2	2	0	0	5	0	0	2
GAS2L1	2	0	0	1	2	0	2	1
GAS2L3	0	0	0	0	0	0	0	0
GAS2L2	3	1	2	2	5	1	2	0
LOC101903661	0	0	0	0	0	0	0	0
LOC101903662	0	0	0	0	0	1	0	0
LOC101903663	0	0	0	0	0	0	0	0
LOC101903664	0	0	0	0	0	0	0	0
LOC101903665	0	0	0	0	0	0	0	0
LOC101903666	0	0	0	0	0	0	0	0
FAM53C	1	1	2	0	1	2	1	0
C1H3orf80	0	0	0	0	0	0	0	0
LOC101906108	0	0	0	0	0	0	0	0
LOC101906109	0	0	0	0	0	0	0	0
LOC101906102	0	0	0	0	0	0	0	0
LOC101906100	0	2	2	0	5	1	6	1
LOC101906106	0	1	0	6	2	1	1	8
LOC101906107	0	0	0	0	0	0	0	0
LOC101906104	134	146	245	167	199	125	159	157
LOC101906105	0	0	0	0	0	0	0	0
LOC522315	0	0	0	0	0	0	0	0
LOC100298064	0	0	0	0	0	0	0	0
ZW10	0	0	0	0	0	0	0	0
LOC100847995	54	63	59	73	146	44	86	91
LOC100847997	0	0	0	0	0	0	0	0
LOC100847993	0	0	0	0	0	0	0	0
RSRC1	4	0	3	5	9	3	2	1
RSRC2	2	3	8	3	7	4	6	2
LOC100847998	0	0	0	0	0	0	0	0
LOC100847999	0	1	2	2	0	0	1	0
CPN2	0	0	3	0	2	2	1	1
CPN1	0	0	1	0	2	0	1	0
LOC789151	0	0	0	0	0	0	0	0
PYY2	0	0	0	0	0	0	0	0
CDADC1	0	1	0	4	1	0	3	3
LOC613713	0	0	0	0	0	0	0	0
GABBR1	1	0	0	0	0	0	1	0
LOC101903085	0	0	0	0	0	0	0	0
LOC100336232	0	0	0	0	0	0	0	0
LOC101903087	3	0	0	0	2	1	2	4
LOC101903080	3	1	4	1	5	3	11	3
LOC101903081	0	0	0	0	0	0	0	0
LOC101903082	0	0	0	0	0	0	0	0
LOC101903083	0	0	0	0	0	0	0	0
ARHGAP44	18	22	17	22	41	28	17	27
CASQ1	4	1	1	0	1	2	2	2
ARHGAP42	1	0	0	1	1	0	1	4
NUP107	0	0	0	2	0	1	0	1
TNNT1	1	0	0	1	0	0	0	0
CDC42EP3	0	0	0	0	0	0	0	0
CDC42EP2	0	0	0	0	0	0	0	0
CDC42EP1	1	2	1	0	1	1	1	0
CDC42EP5	10	9	4	7	16	12	14	8
CDC42EP4	0	0	0	1	1	0	0	2
TRNAG-CCC-10	0	0	0	0	0	0	0	0
TRNAG-CCC-11	0	0	0	0	0	0	0	0
LOC100336584	2	0	0	0	0	1	0	0
TRNAG-CCC-13	0	0	0	0	0	0	0	0
TRNAG-CCC-14	0	0	0	0	0	1	1	0
TRNAG-CCC-15	0	0	0	0	0	0	0	0
TRNAG-CCC-16	0	0	0	0	0	0	0	0
TRNAG-CCC-17	0	0	0	0	0	0	0	0
TRNAG-CCC-18	0	0	0	0	0	0	0	0
GPRC6A	0	0	3	0	0	0	0	0
TBKBP1	0	0	0	0	1	0	2	0
LOC100336589	0	0	0	0	0	0	0	0
ABI2	141	190	270	206	367	279	314	194
ABI3	3	2	1	1	2	3	0	0
LOC616298	3	1	1	3	2	1	2	4
SLC22A4	0	1	0	0	0	0	0	0
LOC100301259	0	0	0	0	0	0	0	0
TESC	0	0	0	0	0	0	0	0
TRNAC-GCA-158	0	0	0	0	0	0	1	0
TRNAC-GCA-159	0	0	0	0	0	0	0	0
OTP	0	0	0	0	0	0	0	0
TRNAC-GCA-155	0	0	0	0	0	0	0	0
TRNAC-GCA-156	0	0	0	0	0	0	0	0
ABCC4-2	0	0	0	0	0	0	0	0
TRNAC-GCA-150	0	0	0	0	0	0	0	0
TRNAC-GCA-151	0	0	0	0	0	0	0	0
PITPNC1	0	1	1	0	2	1	1	0
TRNAC-GCA-153	0	0	0	0	0	0	0	0
KRT39	0	0	0	0	0	0	0	0
KRT38	0	0	0	0	0	0	0	0
KRT31	0	0	0	0	0	0	1	0
KRT32	0	0	0	0	0	0	0	0
KRT35	0	0	0	0	0	0	0	0
AOC3	4	6	7	11	7	11	15	9
KRT36	0	0	0	0	0	0	0	0
IL21	0	0	0	2	0	0	0	0
IL20	0	0	0	0	0	0	0	0
TRNAG-CCC-19	0	0	0	0	0	0	0	0
IL22	0	0	0	0	0	0	0	0
IL25	0	0	0	0	0	0	0	0
IL24	5	11	3	3	6	4	3	5
IL27	51	27	27	43	29	49	43	41
IL26	0	0	0	0	0	0	0	0
IL29	0	0	0	0	0	0	0	0
TIMP1	0	0	0	0	0	0	0	0
SLC22A6	0	0	0	0	0	0	0	0
LOC100337183	0	0	0	0	0	0	1	0
CLINT1	26	16	16	22	30	24	28	22
SLC22A7	11	1	5	1	3	4	2	1
LOC616876	5	11	5	4	7	6	8	12
ADCY4	0	0	0	0	0	0	0	1
ADCY5	1	2	1	3	1	3	2	0
ADCY6	2	1	1	0	1	1	0	0
ADCY7	19	11	12	18	16	10	19	22
ADCY1	0	0	0	0	0	0	0	0
ADCY2	0	1	0	1	0	0	1	1
ADCY3	1	2	7	8	11	7	4	6
ADCY8	0	0	0	0	0	0	0	0
ADCY9	0	0	1	1	0	1	0	0
NUCKS1	10	8	11	6	22	25	11	3
DDI2	12	8	2	16	46	12	10	11
DDI1	4	9	22	19	10	11	21	13
XRCC1	0	0	1	4	2	0	1	2
XRCC3	9	7	12	8	11	14	16	8
XRCC2	0	0	0	0	0	0	0	0
XRCC4	0	0	0	0	0	0	0	0
XRCC6	0	0	0	0	0	1	0	1
SLC22A2	0	0	0	0	3	0	1	2
MEIS3	0	0	0	0	0	0	0	0
MEIS2	1	0	1	3	3	1	0	1
MEIS1	0	0	0	0	1	0	0	0
CTLA4	0	0	0	0	0	0	0	0
ESPNL	1	0	1	1	1	0	1	0
MIRLET7A-2	0	0	0	0	0	0	0	0
RSL1D1	0	1	2	1	2	2	1	0
DDX60	0	0	0	0	0	0	0	0
CTSL1	0	0	0	0	0	0	0	0
CTSL2	20	24	47	13	98	35	44	9
C7H5orf48	0	0	0	0	0	0	0	0
C7H5orf43	1	0	2	1	1	1	3	0
H2AFY2	16	3	9	11	36	24	20	9
C7H5orf46	0	0	0	0	0	0	0	0
C7H5orf45	113	134	264	163	254	229	274	203
ADCY10	1	0	1	0	4	2	2	1
KCNA6	0	0	0	0	0	0	0	0
KCNA7	0	0	0	0	0	0	0	0
KCNA4	0	0	0	0	0	0	0	0
KCNA5	0	0	0	0	0	0	0	0
KCNA2	0	0	0	0	0	0	0	0
KCNA3	0	2	2	1	0	0	1	0
KCNA1	0	0	0	0	0	0	0	0
OPTN	3	3	2	7	7	2	2	1
BHMT	11	18	11	8	26	14	22	30
OPTC	0	0	0	0	0	0	0	0
FTL	37	22	35	42	46	24	42	26
FTO	0	0	0	1	0	0	0	1
LOC540627	1	9	17	21	10	25	21	12
ACACA	3	4	2	2	4	3	7	2
ACACB	0	0	0	0	0	0	0	0
ZDHHC3	1	1	0	0	0	2	0	0
PLA2G2A	0	0	0	0	0	0	0	0
PLA2G2C	0	0	0	0	0	0	1	0
PLA2G2E	0	0	0	0	1	0	0	0
SLC22A8	0	0	0	0	0	0	0	0
PLA2G2F	0	0	0	0	0	0	0	0
SLC22A9	1	2	3	4	4	9	1	0
LOC783376	16	21	16	27	24	15	31	24
C13H20orf85	0	0	0	0	0	0	0	0
OR8J1	0	0	0	0	0	0	0	0
CYFIP1	6	8	17	30	25	14	28	13
CYFIP2	0	0	0	0	0	1	0	1
TRNAC-GCA-122	0	0	0	0	0	0	1	0
TRNAG-UCC-40	0	0	0	0	0	0	0	0
LHPP	0	1	1	0	3	5	0	1
LOC100296317	0	0	0	0	0	0	0	0
LOC507269	0	0	0	0	0	0	0	0
NUP188	1	0	2	1	1	0	4	0
LOC786474	0	0	0	0	0	0	0	0
SETMAR	11	20	43	19	28	21	36	28
GLT8D2	6	9	7	2	6	2	4	2
GLT8D1	36	14	22	39	65	32	38	57
LOC101908118	6	10	7	5	15	13	7	11
OR2C3	0	0	0	0	0	0	0	0
TRNAG-UCC-43	0	0	0	0	0	0	0	0
LOC788723	0	0	0	0	0	0	0	0
LOC788722	0	1	0	0	0	0	0	0
LOC788721	0	0	0	0	0	0	0	0
MRGPRD	0	0	0	0	0	0	0	0
OSR1	0	0	0	0	0	0	0	0
OSR2	0	0	0	0	0	0	0	0
LOC788724	0	0	0	0	0	0	0	0
TTC39B	1	0	1	0	0	0	1	0
LOC781841	0	0	0	0	0	0	0	0
TTC39A	5	17	12	13	25	16	12	6
LOC781843	0	0	0	0	0	0	0	0
BPNT1	0	0	1	0	6	5	0	1
BCL9	6	0	3	3	5	3	6	3
BCL6	0	0	0	1	0	0	0	0
BCL3	1	0	1	1	2	2	7	1
BCL2	0	2	0	0	0	1	0	0
NPEPL1	1	0	0	0	0	0	0	0
CLMN	12	5	9	10	7	6	6	5
CLMP	9	18	21	19	34	20	38	20
LOC100300085	0	0	0	0	0	0	0	0
TRNAN-GUU-8	0	0	0	0	0	0	0	0
LOC100299320	0	0	0	0	0	0	0	0
MTM1	0	0	0	0	0	0	0	0
LOC781264	0	0	0	0	0	0	0	0
CSNK1G2	0	0	3	0	0	2	1	0
CSNK1G3	0	1	0	1	1	0	0	0
CSNK1G1	22	18	9	17	14	21	33	30
TRNAG-UCC-46	0	0	1	0	1	1	0	1
SERPINB1	0	0	0	0	0	0	1	1
SERPINB2	0	0	0	0	0	0	0	0
LOC782400	0	0	0	0	0	0	0	0
LOC789457	0	0	0	0	0	0	0	0
SERPINB7	0	0	0	0	0	0	0	0
SERPINB6	3	5	2	2	6	7	0	0
FAM76B	0	0	1	0	1	0	0	1
FAM76A	0	0	0	0	0	0	0	0
EXD3	0	0	0	0	0	0	1	1
EXD2	0	3	0	2	0	0	6	0
EXD1	0	0	0	0	0	0	0	0
ELP5	5	1	2	17	10	4	5	14
ELP4	0	0	0	0	0	0	0	0
ELP3	204	70	121	150	177	242	235	140
ELP2	115	142	110	149	277	218	265	157
LOC509506	0	0	0	1	3	0	0	0
LOC509508	0	0	0	0	0	0	0	0
SPRYD3	4	8	9	10	17	8	6	7
SPRYD4	30	125	149	93	89	148	120	45
KLHDC9	3	0	5	4	7	2	2	3
KLHDC4	0	0	0	0	1	1	0	1
KLHDC5	1	0	0	0	1	0	0	0
KLHDC2	137	107	125	116	205	158	131	105
KLHDC3	0	1	0	0	0	1	1	0
KLHDC1	1	2	3	5	4	2	1	7
TUBA3E-2	1	4	0	0	2	4	1	1
ASXL1	1	3	5	5	0	1	1	0
ASXL3	0	0	0	0	0	0	0	0
ASXL2	10	1	4	4	8	1	7	3
HDDC2	3	0	4	3	4	0	2	0
HDDC3	1	0	1	4	5	3	0	1
DONSON	10	11	10	20	34	14	31	34
LOC100616526	0	0	0	0	0	0	0	0
SPATA17	0	0	0	0	0	0	0	0
SPATA16	0	0	0	0	0	0	0	0
IPO4	1	0	2	0	0	0	1	4
SPATA19	0	0	0	0	0	0	0	0
SPATA18	0	0	0	0	0	0	0	0
C25H16orf45	0	0	0	0	0	0	0	0
VCP	4	1	3	2	13	5	9	0
RINL	0	0	0	0	0	0	0	0
HFE	0	3	0	4	2	1	2	0
GPR144	0	0	0	0	0	0	0	0
GPR146	6	14	13	14	14	11	5	6
GPR141	0	0	0	0	0	0	0	0
GPR142	0	1	3	0	0	0	1	0
GPR143	0	2	1	1	3	2	1	2
ZNF212	0	0	0	0	0	1	0	0
GPR149	0	0	0	0	0	0	0	0
LOC618463	0	0	0	0	0	0	0	1
TRAK2	0	0	0	0	4	1	1	0
CITED2	0	0	1	1	1	0	0	1
CITED1	0	0	0	0	0	0	0	0
TRAK1	2	0	1	0	4	2	1	0
CITED4	2	0	0	0	2	0	0	0
DAGLA	0	0	0	0	0	0	0	0
DAGLB	20	28	27	26	34	36	32	24
SLC7A2	5	2	10	2	4	12	2	0
SLC7A1	1	0	0	0	1	0	2	0
RIN1	0	0	0	0	0	0	0	0
RIN3	0	0	0	0	1	1	0	0
RIN2	0	3	0	3	2	0	4	0
WWOX	75	48	70	91	93	102	91	77
LOC101906344	0	2	4	0	2	2	1	1
LOC101906345	0	0	0	0	0	0	0	0
LOC101902849	0	0	0	0	0	0	0	0
LOC101902848	0	0	0	0	0	0	0	0
LOC101906340	0	0	0	0	0	0	1	0
LOC101906342	17	13	19	26	27	16	14	14
LOC101906343	0	0	0	0	0	0	0	0
LOC101902843	0	0	0	0	0	0	0	0
LOC101902842	0	0	0	0	0	0	0	0
LOC101902841	0	0	0	0	0	0	0	0
LOC101902847	0	0	1	0	2	0	0	2
LOC101902846	1	0	0	0	0	0	0	0
LOC101902845	0	0	0	0	1	0	0	0
LOC101902844	0	2	0	0	0	0	2	1
RIPK1	11	8	2	14	12	8	13	13
RIPK3	0	1	0	0	0	0	0	0
RIPK2	0	0	1	0	0	0	0	0
PDCL	0	0	1	1	0	0	0	0
SRCIN1	2	2	1	4	1	1	3	1
TUBG1	4	4	3	1	4	5	6	1
CRABP1	0	0	0	0	0	0	0	0
FAM149A	15	14	22	23	28	14	20	14
TUBG2	7	2	9	4	5	9	7	1
ZNF419	0	0	0	0	0	0	0	1
ZNF418	0	0	0	1	0	0	1	0
TRNAC-GCA-253	0	0	0	0	0	0	0	0
ZNF415	3	1	4	4	6	7	2	5
ZNF414	1	0	1	0	3	2	2	0
LOC531264	0	0	0	0	0	0	0	0
ZNF410	14	5	20	8	24	17	11	5
LOC101906692	14	15	7	6	10	11	11	6
LOC101906693	2	1	2	0	4	3	5	1
LOC101906690	0	0	0	0	0	0	0	0
LOC101906691	0	0	0	0	1	0	1	0
GLIPR2	0	0	0	0	1	0	0	0
LOC101906697	0	0	0	0	0	0	0	0
LOC101906694	0	0	0	0	0	0	0	0
GLIPR1	171	76	112	173	257	221	205	176
LOC101906698	0	0	0	2	2	0	3	0
TRNAC-GCA-250	0	0	0	0	0	0	0	0
SSSCA1	3	1	2	5	6	1	8	3
POU4F1	0	0	0	0	0	0	0	0
POU4F2	0	0	0	0	0	0	0	0
POU4F3	0	0	0	0	0	0	0	0
FBF1	0	0	1	2	1	0	1	0
RASA4	0	0	0	0	0	0	0	0
RASA1	271	254	434	367	560	449	501	283
RASA2	0	2	0	0	0	0	0	0
RASA3	1	0	1	0	2	0	0	1
ACTN3	0	1	1	3	3	2	2	1
ACTN2	0	2	2	4	1	1	2	0
ACTN1	0	1	3	0	1	0	4	1
NGFRAP1	0	0	0	0	0	2	1	1
ACTN4	1	0	2	2	3	5	1	6
EZR	3	5	5	4	12	11	5	1
LOC508666	2	0	0	0	1	2	0	2
N6AMT2	10	8	21	21	10	14	10	9
TUBB-2	0	0	0	0	0	0	0	0
OR5J2	0	0	0	0	0	0	0	0
LOC100847240	0	0	0	0	0	0	0	0
LOC101907562	0	0	1	0	0	0	0	0
LOC101907561	0	0	2	0	0	0	0	0
LOC101907560	0	0	0	0	0	0	0	0
LOC101907567	0	0	0	0	0	1	0	1
LOC101907566	1	0	0	0	0	0	1	1
ABLIM3	5	3	9	9	16	9	9	5
LOC101907564	1	0	0	1	1	0	0	0
LOC101907569	2	0	1	0	0	1	0	2
LOC508595	0	0	0	0	0	0	0	0
FAM172A	0	0	0	0	0	0	0	1
GPR155	30	29	57	48	59	30	66	48
ATP6V1E1	4	8	13	4	4	3	1	5
RAB6A	0	0	7	3	11	3	0	1
RAB6B	4	18	20	5	16	10	9	7
LOC100848436	31	18	35	12	39	17	23	39
LOC100848433	0	0	0	0	0	0	0	0
LOC100848430	0	0	0	0	0	0	0	0
ATP6V1E2	0	0	0	0	0	0	0	0
LOC100848439	12	25	39	47	45	41	43	18
BOLA-DMA	0	0	0	1	0	0	0	0
BOLA-DMB	1	4	1	0	1	3	0	3
TRNAV-CAC-4	0	0	0	0	0	0	0	0
GDI2	28	20	25	16	34	26	36	16
GDI1	1	0	0	1	0	1	1	0
TTC30A	2	1	7	2	2	2	1	2
TTC30B	3	7	8	3	11	0	9	3
TFAP4	1	0	1	1	1	2	2	0
SPDL1	0	0	0	0	0	0	0	0
SPG20	1	1	2	1	4	5	2	1
LOC100848296	0	0	1	0	1	0	4	0
NAPEPLD	463	357	486	521	918	703	841	690
LOC100848294	0	0	0	0	0	0	0	0
UPK1A	0	0	0	0	0	0	0	0
SPTA1	0	0	0	0	0	0	0	0
HGSNAT	0	0	0	0	0	1	1	0
LOC100849747	0	0	0	0	0	0	0	0
TRNAM-CAU-17	0	0	0	0	0	0	0	0
TRNAM-CAU-14	1	0	0	0	0	0	0	0
TRNAM-CAU-15	0	0	0	0	0	0	0	0
TRNAM-CAU-12	0	0	0	0	0	0	0	0
TRNAM-CAU-13	0	0	0	1	0	0	0	1
TRNAM-CAU-10	0	0	0	0	0	0	0	0
TRNAM-CAU-11	0	0	0	0	0	0	0	0
CRYZL1	47	28	40	54	72	45	69	48
SERF2	6	4	5	9	11	7	8	9
TRNAM-CAU-18	0	0	0	0	0	0	0	0
TRNAM-CAU-19	0	0	0	0	0	0	0	0
OR4L1	0	0	0	0	0	0	0	0
NAT9	2	5	12	6	7	4	2	4
LOC100297006	7	0	3	1	4	0	9	4
NAT1	11	5	8	7	14	10	15	7
FAIM2	0	0	0	0	0	0	0	0
FAIM3	0	0	0	0	0	0	0	1
TRNAC-GCA-25	4	0	0	0	1	2	1	1
TRNAC-GCA-24	0	0	0	0	0	0	0	0
TRNAC-GCA-23	0	0	0	0	0	0	0	1
TRNAC-GCA-22	0	1	1	2	0	0	0	1
TRNAC-GCA-21	0	1	0	0	0	0	0	0
TRNAC-GCA-20	0	0	0	0	0	0	0	0
TRNAC-GCA-29	0	0	0	0	0	0	0	0
LOC514194	105	57	98	123	206	164	152	104
LOC101907348	0	0	0	1	1	1	0	2
CCBL1	3	0	0	0	3	0	0	5
CCBL2	1	0	1	1	0	0	0	0
COX5A	0	0	1	0	0	0	0	0
COX5B	0	1	0	0	2	0	0	0
TMEM258	0	0	0	0	1	0	0	0
TMEM257	0	0	0	0	0	0	0	0
TMEM256	0	1	0	1	2	0	1	0
TMEM254	5	6	1	6	5	11	6	1
TMEM253	4	3	2	8	4	2	0	3
TMEM251	3	2	3	5	5	2	9	3
MLIP	0	0	0	0	0	0	0	0
LOC101902472	0	0	0	0	0	0	0	0
LOC101902473	0	0	0	0	0	0	0	0
LOC101902470	13	14	20	19	21	17	21	18
LOC101902471	7	8	5	9	8	9	12	2
LOC101902476	0	0	0	0	0	0	0	0
LOC101902477	0	0	0	0	1	0	0	0
LOC101902474	0	0	0	0	0	0	0	0
SIPA1L1	0	1	3	0	0	0	0	0
LOC101902478	6	3	6	2	6	3	4	1
LOC101902479	0	0	0	0	0	0	0	0
HIST1H2AC-2	0	0	2	0	0	1	0	0
LOC101903780	0	0	0	0	0	0	0	0
LOC101903787	0	0	0	0	0	0	0	0
LOC101903786	0	0	0	0	0	0	0	0
LOC101903785	0	0	0	0	0	0	5	0
LOC101903784	0	0	0	0	0	0	0	0
LOC101903789	1	0	0	0	1	0	4	4
LOC101903788	0	0	0	0	0	0	0	0
PPFIA4	0	0	0	0	0	1	0	0
LOC101907012	0	0	0	0	0	0	0	0
LOC101907011	0	1	0	0	0	0	1	0
LOC101902788	10	12	13	8	11	12	15	22
SLC35F4	1	0	0	1	0	0	1	0
IPO5	25	33	39	37	34	37	43	42
SLC35F1	0	1	4	1	3	3	2	0
SLC35F3	0	0	0	0	0	0	0	0
SLC35F2	0	0	0	0	0	0	0	0
LOC101902780	10	1	4	9	20	6	11	3
LOC101902781	0	0	0	0	0	1	0	0
LOC101902782	0	0	0	0	0	0	0	0
LOC101902783	0	0	0	0	0	0	0	0
LOC101902784	0	1	0	0	0	0	0	0
LOC101902785	0	0	0	0	0	0	0	0
NRBP2	3	1	1	0	5	0	1	1
NRBP1	0	2	0	2	0	4	1	2
SUPV3L1	0	0	0	0	0	0	0	0
LMAN1L	0	1	0	0	0	0	0	0
LOC100138620	0	0	0	0	0	0	0	0
TRMT112	29	22	17	32	62	52	50	33
TSPAN19	0	0	0	0	0	0	0	0
LOC788129	0	0	0	0	0	0	0	0
TSPAN10	0	0	1	0	0	0	0	0
TSPAN11	1	0	3	3	4	1	2	3
TSPAN12	0	0	0	0	0	0	0	0
LOC788126	0	0	0	0	0	0	0	0
TSPAN14	0	2	2	0	2	3	1	0
TSPAN15	0	0	0	0	0	0	1	0
TSPAN16	0	0	0	0	0	0	0	0
TSPAN17	0	0	1	0	1	0	1	0
EAF1	3	0	1	0	3	2	0	0
EAF2	2	4	3	3	6	5	8	1
FOXF1	0	0	0	0	0	0	0	0
FOXF2	0	0	0	0	0	0	0	0
NO66	5	5	2	0	12	7	3	4
LOC518464	0	0	0	0	0	0	0	0
TMUB1	0	0	0	0	0	1	0	2
TMUB2	13	22	13	22	42	8	21	18
LOC510613	0	0	0	0	0	0	0	0
LOC518468	0	0	0	0	0	0	0	0
SCGB1C1	0	0	0	3	0	1	1	0
KIAA1644	0	0	0	0	0	0	0	0
HSD17B1	0	0	0	0	1	0	0	1
HSD17B2	18	16	28	15	9	21	19	8
SYNCRIP	49	43	77	111	184	60	108	130
LOC101905481	44	40	94	25	44	15	49	42
LOC101905486	4	2	2	16	7	5	6	7
LOC101903439	1	5	2	6	7	4	5	4
LOC101907958	0	1	0	1	0	1	0	0
LOC101907959	0	0	0	0	0	0	0	0
HSD17B6	7	1	4	2	27	17	4	5
LOC101903431	0	0	0	0	0	0	0	1
LOC101907953	0	0	0	0	0	0	0	0
LOC101907950	0	0	0	0	0	0	0	0
LOC101903432	0	0	0	0	0	0	0	0
LOC101903435	0	0	0	0	0	0	0	0
LOC101907957	0	0	0	0	0	0	0	0
C21H15orf26	0	0	0	0	0	0	0	0
LOC101907955	0	0	0	0	0	0	0	0
LOC101906357	0	0	0	0	0	0	0	0
ALG8	0	0	0	0	0	0	0	0
ALG9	0	0	0	1	0	1	1	2
ALG2	0	0	0	0	0	0	0	0
ALG3	0	0	0	0	0	1	0	0
TRNAY-GUA-21	0	0	0	0	0	0	0	0
ALG1	15	39	30	29	30	41	29	21
ALG6	28	32	36	27	43	30	35	30
LOC101902874	3	2	1	1	0	1	2	0
TRNAY-GUA-25	0	0	0	0	0	0	0	0
ALG5	0	2	1	2	0	0	0	0
WIF1	9	10	19	14	23	17	21	8
PDXP	3	1	5	1	7	8	9	2
LOC101906353	0	0	0	0	0	0	0	0
RNGTT	0	0	0	0	0	1	0	0
LOC789293	0	0	0	0	0	0	0	0
KIAA1324L	0	0	0	0	0	0	0	0
LOC101906351	3	5	4	5	14	13	5	12
INSL5	0	0	0	0	0	0	0	0
LOC101906350	0	0	0	0	0	0	0	0
MAGEL2	1	0	2	1	3	3	16	1
INSL3	0	0	0	0	0	0	0	0
LOC522128	0	0	0	0	0	0	0	0
UTRN	5	2	5	2	24	17	5	2
BLA-DQB	2	0	1	2	1	0	1	3
LOC517667	0	0	0	0	0	0	0	0
RTN1	2	0	0	0	1	0	0	0
LOC514978	2	3	2	2	11	10	7	4
RTN2	0	0	1	1	0	0	0	0
LOC101906358	0	2	1	2	2	1	7	3
LOC514976	0	0	0	0	0	0	0	0
CLUL1	1	0	0	0	0	0	0	1
PDX1	0	0	0	0	0	0	0	0
INMT	6	2	2	8	4	1	4	3
MRPL24	0	1	2	1	3	0	1	0
LOC617284	0	0	0	0	0	0	0	0
LOC101904961	0	0	0	0	0	0	0	0
LOC101904966	0	0	0	0	0	0	0	0
FECH	0	0	0	3	0	0	0	0
SYVN1	37	39	69	58	99	92	71	58
LOC511220	0	0	0	0	0	0	0	0
LOC100336794	0	0	0	0	0	0	0	0
LOC100336792	0	0	0	0	0	0	0	0
LOC511229	0	0	0	0	0	0	0	1
ADAP1	53	86	101	72	133	126	94	90
ADAP2	0	0	0	1	0	2	0	0
LOC100616098	4	3	0	5	12	2	3	2
KLHL10	4	2	8	8	10	9	13	6
KLHL11	0	0	0	0	0	0	0	0
KLHL12	0	0	0	0	0	0	0	0
KLHL13	0	0	0	0	0	0	0	0
KLHL14	0	0	0	0	0	0	0	0
KLHL15	0	0	1	0	5	0	2	1
KLHL17	1	0	0	0	5	1	0	0
LOC786215	5	4	4	4	2	8	4	4
C6H4orf19	2	2	7	0	2	3	0	0
LOC786211	0	0	0	0	0	0	0	0
LOC100140226	0	0	0	0	0	0	0	0
LOC618976	0	1	2	0	1	1	1	1
C6H4orf17	9	7	10	6	23	8	17	5
PAQR9	5	2	1	3	8	2	6	5
IGIP	0	0	0	0	0	0	0	0
TYR	0	0	0	0	0	0	0	0
LOC788915	0	0	0	0	7	2	0	1
LOC100335177	136	106	126	169	356	171	253	206
SLN	0	0	0	0	0	0	0	0
SLK	0	1	5	2	3	2	2	1
CYB561D2	20	18	16	22	29	36	20	20
PHYH	4	2	12	13	17	14	11	5
ZNF461	0	1	0	0	0	0	4	1
NOTCH4	10	10	8	18	30	23	19	16
PHGR1	0	0	0	0	0	0	0	0
MEAF6	1	0	0	0	0	0	0	2
AZIN1	0	0	1	1	0	1	0	0
NOTCH1	13	0	2	4	12	1	4	12
NOTCH2	0	2	7	2	5	2	1	1
NOTCH3	0	0	0	1	0	0	0	0
ZNF655	1	2	0	1	10	0	1	4
TCTEX1D2	1	0	1	1	1	3	0	1
TCTEX1D1	0	0	0	0	0	0	0	0
ZNF653	0	0	0	2	0	0	0	0
TCTEX1D4	1	1	8	6	7	0	6	4
N4BP2L1	3	4	2	2	3	4	1	0
RAPGEF5	1	2	2	2	3	1	2	1
RAPGEF6	2	3	0	0	2	0	1	0
N4BP2L2	1	1	0	0	2	3	3	2
RAPGEF1	5	3	3	4	8	5	3	2
RAPGEF2	2	2	0	0	8	4	0	1
RAPGEF3	0	0	0	1	0	0	0	0
C26H10orf120	0	0	0	0	0	0	0	0
C26H10orf122	0	0	0	0	0	0	0	0
ZNF384	0	0	0	2	2	2	0	1
ZNF383	1	0	0	0	0	0	0	0
POC1A	0	1	1	0	0	0	0	0
POC1B	2	4	1	3	6	1	10	1
ZNF389	0	0	0	0	0	0	0	0
LOC100137989	0	0	0	0	0	0	0	0
TRIP10-2	0	0	0	1	0	0	0	0
KRTAP3-3	0	0	0	0	0	0	0	0
KRTAP3-1	0	0	0	0	0	0	0	0
LOC784100	0	0	0	0	0	0	0	0
LOC784108	0	0	0	0	0	0	0	0
SNRPD3	178	134	86	158	145	133	100	94
SNRPD2	0	0	1	0	3	0	0	0
SNRPD1	0	0	0	0	0	3	3	2
NMBR	0	0	0	0	0	0	0	0
LOC783657	0	0	0	0	0	0	1	0
LOC783655	0	0	0	0	0	0	0	0
IFT46	179	103	73	128	78	65	142	65
RFX6	0	0	0	0	0	0	0	0
GLDN	0	0	0	0	0	0	0	0
GLDC	14	11	28	23	31	24	20	16
QPCT	0	0	0	0	0	0	0	0
PC	11	12	9	3	14	11	12	15
NRADD	1	2	1	2	7	3	2	4
TSHZ1	11	8	9	12	10	7	9	6
DHRS11	0	0	0	1	0	0	0	1
DHRS12	3	1	0	2	1	3	7	3
DHRS13	0	1	0	0	3	1	0	1
RFX1	1	0	1	1	1	2	2	0
LGMN	6	1	3	10	14	10	6	1
MIR3596	0	0	0	0	0	0	0	0
RTN3-2	4	0	4	5	4	8	1	2
LOC785769	1	0	1	2	2	0	0	0
CAPS2	0	0	0	0	0	0	0	0
LOC785762	0	2	4	1	19	8	1	0
EHMT1	2	2	1	0	2	1	1	0
EHMT2	2	0	2	1	2	0	1	0
ADIPOR2	5	3	4	1	10	1	0	2
ADIPOR1	10	11	16	10	25	13	13	17
MARK4	0	0	1	0	1	0	2	1
STOX1	0	0	0	0	0	0	0	0
MARK1	0	0	0	0	1	0	0	0
MARK2	1	0	1	1	0	1	0	1
MARK3	0	2	0	0	1	1	1	1
IGBP1	1	0	2	2	1	1	0	1
TPD52L2	38	21	29	35	56	47	61	36
TPD52L3	0	0	0	0	0	0	0	0
TPD52L1	64	63	94	90	88	66	88	71
EFCAB11	0	0	1	0	0	1	2	0
EFCAB13	0	0	0	0	0	0	0	0
EFCAB12	0	0	0	0	0	0	0	0
EFCAB14	6	9	2	5	41	10	5	31
CAPSL	0	0	0	0	1	0	0	1
ACTR3B	0	0	0	1	0	0	0	0
WDR13	0	0	1	0	2	0	0	0
WDR12	1	0	0	0	0	0	0	0
WDR11	0	0	2	1	0	0	0	0
WDR17	0	0	0	0	0	0	0	0
WDR16	0	0	0	0	0	0	0	0
WDR19	24	26	44	22	43	31	29	27
WDR18	0	0	0	2	0	0	1	0
FAM204A	0	0	1	1	0	0	0	0
USP9X	6	5	8	8	22	4	5	4
USP9Y	0	0	3	0	0	0	0	0
LYZ1-2	0	0	0	0	0	0	0	0
LOC532330	0	0	0	0	0	0	2	0
CGGBP1	2	0	4	7	2	5	4	3
ZFP41	42	38	61	88	77	119	72	50
LOC784681	0	0	0	0	0	0	0	0
ZFP42	0	0	0	0	0	0	0	0
MYADML2	0	0	0	0	0	0	0	0
LOC784976	0	0	0	0	0	0	0	0
LOC101904849	533	418	440	586	739	471	405	296
LOC101904848	0	0	0	0	0	0	0	0
PLOD3	5	0	0	0	1	1	3	6
LOC101904845	0	0	0	0	0	0	0	0
LOC101904844	41	46	36	47	60	35	77	29
LOC101904847	0	0	0	0	0	0	0	0
LOC101904846	0	0	0	0	0	0	0	0
LOC101904841	0	0	0	0	0	0	0	0
LOC101904840	1	2	3	5	5	3	5	4
LOC101904843	0	0	0	0	0	0	0	0
LOC101904842	0	0	0	0	0	0	0	0
LDLRAD1	0	0	0	1	1	0	0	0
LDLRAD2	0	0	0	0	0	0	0	1
C4H7orf72	1	1	0	1	0	1	0	1
HPCA	0	0	0	0	2	3	0	0
PROSER1	0	0	0	0	0	0	0	0
LOC516132	0	0	0	0	0	0	0	0
APEH	71	45	33	70	108	60	83	42
LOC768255	1	0	0	0	3	0	3	0
NKX6-2	0	0	0	0	0	0	0	0
NKX6-1	0	0	0	0	0	0	0	0
KCTD13	0	0	0	0	0	0	0	0
KCTD12	2	2	1	3	8	4	6	2
CRCP	121	323	289	320	511	294	235	478
KCTD10	0	1	1	0	0	0	0	2
ANKUB1	0	0	0	0	0	0	0	0
KCTD16	0	0	0	0	0	0	0	0
KCTD15	0	0	0	0	1	0	0	0
KRTAP10-8	0	0	1	0	0	0	0	0
KRTAP10-7	0	0	0	0	0	0	0	0
KCTD19	0	0	0	0	1	0	0	0
KCTD18	0	0	4	3	3	2	5	0
KRTAP10-2	0	0	0	0	0	0	0	0
MIR135B	0	0	0	0	0	0	0	0
KIAA1407	3	4	3	5	9	4	5	1
SLC25A35	3	9	11	20	39	15	24	16
SLC25A34	3	2	2	2	3	7	1	4
SLC25A37	0	0	0	0	0	2	2	0
SLC25A36	0	0	0	0	0	0	0	0
SLC25A31	0	0	0	0	0	0	0	0
SLC25A30	0	0	1	1	7	3	0	6
SLC25A33	0	0	0	0	4	0	0	1
GPBAR1	1	2	1	0	0	1	0	1
SLC25A39	0	0	0	3	0	0	1	0
SLC25A38	1	0	1	2	3	1	1	0
TUBA1C	2	6	2	2	1	2	2	0
TUBA1B	1	0	2	1	3	3	0	0
TUBA1A	3	3	8	5	9	5	3	6
RAD21	3	1	2	0	7	1	1	1
IGSF10	14	9	15	14	28	25	16	18
IGSF11	0	0	0	0	3	0	0	2
LOC101903239	1	0	0	0	0	4	0	0
LOC101903238	284	209	383	402	615	539	495	396
LOC100847891	0	4	5	0	5	18	0	0
LOC100847890	0	1	1	0	0	1	0	0
LOC101903231	0	0	0	0	0	0	0	0
LOC100847895	0	0	0	1	5	1	0	3
LOC100847894	1	0	0	0	0	0	0	0
LOC101903235	0	0	0	1	2	0	1	1
LOC100847896	1	0	1	0	0	0	4	1
FAM102B	0	0	0	0	3	0	0	0
FAM102A	0	0	0	0	0	0	0	0
LOC101906555	0	0	0	0	0	0	0	0
LOC101906554	65	91	58	78	112	28	53	86
LOC101906556	0	0	0	0	0	0	0	0
LOC101906551	0	0	0	0	0	0	0	0
LOC101906550	0	0	0	0	0	0	0	0
LOC101906553	0	0	0	0	0	0	0	0
LOC101906552	0	0	0	0	0	0	0	0
LOC101906559	0	0	0	0	0	0	0	0
LOC101906558	1	4	3	5	3	6	4	4
WFS1	0	4	6	0	1	1	1	1
TRIP4	0	1	0	1	1	0	1	0
PCID2	9	19	31	19	18	24	43	4
LOC101906680	0	1	3	1	4	2	3	4
LOC101906683	0	0	0	0	0	0	0	0
POMT1	6	7	11	10	34	6	10	9
POMT2	0	0	0	1	0	0	0	0
AIF1	12	7	10	9	33	10	11	10
AGPS	3	0	0	0	2	1	2	0
LY6G6D	0	0	0	0	0	0	0	0
STOM	1	3	6	0	6	2	2	0
EFCC1	0	0	0	0	0	2	0	0
NPLOC4	0	0	0	0	0	0	0	0
TMEM86A	0	0	0	2	3	0	0	0
TMEM86B	0	0	0	0	0	2	0	0
LGALS12	0	0	0	0	0	0	0	0
SSBP4	1	0	1	1	0	1	1	0
LOC101907556	5	0	4	0	0	1	0	0
LOC539574	0	0	0	0	0	0	0	0
LOC539572	9	6	8	6	15	9	15	6
PBLD	1	0	0	0	1	2	0	2
OR5K1	0	0	0	0	0	0	2	0
LOC101903905	0	0	0	0	0	0	1	0
LOC101903904	6	17	10	4	12	5	8	8
LOC101903907	0	0	0	0	0	0	0	0
LOC101903906	0	0	0	0	0	0	0	0
LOC101903901	123	116	168	87	307	126	55	66
LOC101903900	2	0	4	1	1	2	0	0
LOC101903903	0	0	0	0	0	0	0	0
LOC101903902	0	0	0	0	0	0	0	0
LOC101903908	0	0	0	0	0	0	0	0
SMU1	26	23	54	29	90	26	45	21
SSRP1	1	3	2	1	4	4	3	3
IRAK1BP1	1	2	3	3	0	1	1	2
LOC100138042	0	4	1	0	1	2	1	1
LOC100138041	0	0	0	0	0	0	0	0
LOC526713	0	0	0	0	0	0	0	0
RBBP8NL	2	1	1	0	3	2	0	0
GPC1	0	0	0	0	0	0	0	0
GPC2	0	0	2	2	0	4	0	1
GPC3	12	3	22	8	13	1	17	0
GPC4	0	0	0	0	0	0	1	0
GPC5	24	32	35	18	30	21	23	21
GPC6	0	0	0	0	2	0	0	0
MIR485	0	0	0	0	0	0	0	0
MPHOSPH10	0	0	0	0	3	24	2	0
MIR488	0	0	0	0	0	0	0	0
MIR489	0	0	0	0	0	0	0	0
LOC101904302	0	0	0	0	0	0	0	0
LOC100297905	0	0	0	0	5	0	0	0
LOC101904306	0	0	0	0	0	0	0	0
LOC101904307	0	0	0	0	0	0	0	0
LOC101904304	0	0	0	0	0	0	0	0
LOC101904305	0	0	0	0	0	0	0	0
LOC101904308	33	12	24	33	41	23	33	24
LOC101904309	0	0	0	0	0	0	0	0
KIAA1984	17	11	15	21	16	14	11	1
ANKDD1B	23	16	6	9	14	16	23	8
NYX	0	0	0	0	0	0	0	0
SNAPC3	42	28	40	38	66	35	61	33
ITLN2-2	0	0	0	0	0	0	0	0
LOC520016	0	0	0	0	0	0	0	0
GSC2	0	0	0	0	0	0	0	0
LOC529535	0	0	0	0	0	0	0	0
JPH2	0	0	0	0	0	0	0	0
ORM1	39	43	43	43	134	38	59	53
MIR2484	0	0	0	0	0	0	0	0
WHSC1	5	2	6	3	3	2	11	4
WHSC2	0	0	0	0	0	0	0	0
JPH1	0	1	1	0	1	1	3	0
LOC101902620	5	1	6	4	3	3	4	3
LOC101902627	0	0	0	0	0	0	0	0
JPH4	0	1	0	0	0	0	1	0
LOC101902625	0	0	0	0	0	0	0	0
ALDH3A2	4	8	8	5	11	8	5	5
ALDH3A1	1	0	0	0	2	1	1	2
EDC3	1	2	2	2	8	5	8	4
EDC4	1	0	0	0	1	0	0	0
LOC101905169	0	0	0	0	0	0	0	0
LOC101905168	0	0	0	0	0	0	0	0
LOC101905161	0	0	0	0	0	0	0	0
LOC101905160	0	0	0	0	0	0	0	0
LOC101905163	0	0	0	0	0	0	0	0
LOC101905162	0	0	0	0	0	0	0	0
LOC101905165	0	0	0	0	0	0	0	0
LOC101905164	0	0	0	0	0	0	0	0
LOC101905167	3	2	2	3	3	1	2	1
LOC101905166	1	4	4	2	3	5	3	1
TRNAW-CCA-11	0	0	0	1	1	1	2	0
ANAPC1	0	0	0	0	0	0	0	0
ANAPC2	2	1	1	1	1	0	0	0
ANAPC5	113	82	102	127	185	149	138	102
ANAPC4	0	0	1	2	0	0	0	0
ANAPC7	0	0	0	1	0	0	0	0
RD3L	0	0	0	0	0	0	0	0
PSMD14	0	0	0	0	0	0	0	0
PSMD11	0	0	1	2	0	0	1	0
PSMD10	1	3	0	1	0	0	0	0
PSMD13	0	0	0	0	0	0	0	0
PSMD12	29	30	26	47	32	27	70	32
LOC514434	0	0	0	0	0	0	0	0
RTFDC1	0	1	0	0	0	2	1	3
NMI	0	0	0	2	0	0	0	2
C25H7orf61	0	0	0	0	0	0	0	0
LOC101903578	2	0	0	0	2	0	2	1
LOC101903579	0	0	0	0	0	0	0	0
LOC101903574	31	61	91	63	84	79	34	51
LOC101903575	0	0	0	0	0	0	0	0
LOC101903576	0	0	0	0	0	0	0	0
LOC101903570	0	0	0	0	0	0	0	0
LOC101903571	0	0	0	0	0	0	0	0
LOC101903572	1	1	3	0	4	3	0	1
C3H1orf109	24	41	53	49	59	55	51	48
EXOSC10	57	60	60	91	107	105	96	108
LOC100337506	0	0	0	0	0	0	0	0
MOBP	1	1	0	0	3	1	0	2
MYLK4	0	0	0	0	0	2	0	0
MYLK2	0	1	0	0	0	0	1	0
MYLK3	0	0	0	0	0	0	0	0
TRNAV-UAC-11	0	0	0	0	0	0	0	0
TRMT44	3	7	4	2	5	3	1	0
MOB2	0	0	0	0	0	1	1	0
PQLC3	13	8	21	38	23	28	40	26
PQLC2	0	0	0	0	1	0	1	1
PQLC1	1	1	1	5	6	1	2	4
LOC100337261	0	0	0	0	0	0	0	0
LOC100294744	0	0	0	0	0	0	0	0
LOC100337265	0	0	0	0	0	0	0	0
LOC100337266	0	0	0	0	0	0	0	0
LOC100337268	0	0	2	1	0	3	0	0
LOC781415	2	3	9	1	7	6	11	0
LRRC25	0	0	0	1	0	1	0	1
LOC781410	0	0	0	0	0	0	0	0
LRRC23	0	0	0	0	0	0	0	0
LOC783920	1	0	0	2	3	6	4	2
PLCXD1-2	0	0	0	0	0	0	0	0
HMGB3	0	0	0	0	1	0	0	0
EEF1A1	28	46	50	34	93	41	33	37
EEF1A2	0	0	0	0	0	0	0	1
CHP1	7	19	8	12	17	10	11	10
CHP2	2	0	0	1	0	0	0	0
GCHFR	5	5	4	4	6	5	3	7
LOC520835	0	0	0	0	0	0	0	0
MND1	0	0	0	0	0	0	0	0
LOC616364	0	0	0	0	0	0	0	0
TRNAM-CAU-4	55	19	26	26	88	20	67	64
TRNAM-CAU-5	0	0	1	1	2	0	1	2
TRNAM-CAU-6	0	0	0	0	0	0	0	0
TRNAM-CAU-7	0	0	0	0	0	0	0	0
FGFR1OP	0	1	0	1	0	3	1	0
TRNAM-CAU-2	0	0	0	0	0	0	0	0
TRNAM-CAU-3	1	1	0	2	0	4	6	4
C9H6orf163	0	0	0	0	0	0	0	0
TRNAM-CAU-8	0	0	0	0	0	0	0	0
TRNAM-CAU-9	0	0	0	0	0	0	0	0
C9H6orf165	0	0	0	0	0	0	0	0
CALY	2	1	5	1	1	5	3	1
CALR	43	32	56	44	122	144	44	51
CALU	0	2	0	1	7	1	0	2
RPS29	2	1	4	1	0	3	1	2
CALM	1	0	0	0	0	0	0	0
LOC100848898	0	0	0	0	0	0	0	0
CHPF	1	0	0	0	0	0	1	0
COL23A1	0	0	0	0	0	0	1	0
AGMO	0	0	0	0	3	0	0	0
RIBC2	0	1	1	0	0	0	2	0
RIBC1	74	39	49	58	106	40	71	30
MGC133764	0	0	0	0	0	0	0	0
CLEC1A	0	0	5	0	2	0	0	0
CLEC1B	0	0	0	0	0	0	0	2
ZFHX4	3	3	4	2	1	0	1	3
LOC100140695	0	0	0	0	0	0	0	0
LOC100336610	0	0	0	1	1	0	1	0
INF2-2	4	5	2	0	2	0	0	0
LOC787971	0	0	0	0	0	0	0	0
ZFHX3	1	4	4	13	7	3	2	10
LOC782338	0	0	0	0	0	0	0	0
ZFHX2	7	9	14	4	8	5	3	11
KRT75	0	0	0	0	0	0	0	0
FAM45A	11	11	36	22	37	35	41	18
RAB27A	0	0	0	0	1	0	0	0
RAB27B	0	0	0	0	0	0	0	0
LSAMP	0	0	0	0	0	0	0	0
LOC523023	48	33	37	47	66	50	46	40
FAM122A	0	2	0	0	0	1	0	0
FAM122B	0	0	0	4	1	0	5	0
TRNAA-UGC-9	0	0	0	0	0	0	0	0
TRNAA-UGC-6	0	0	0	0	0	0	0	0
TRNAA-UGC-7	0	0	0	0	0	0	0	0
TRNAA-UGC-4	0	0	0	0	0	0	0	0
TRNAA-UGC-5	0	0	0	0	0	0	0	0
TRNAA-UGC-2	0	0	0	0	0	0	0	0
TRNAA-UGC-3	0	0	0	0	2	0	0	0
LOC788898	0	0	0	0	0	0	0	0
LOC101905062	0	0	0	0	0	0	0	0
SPRR4	0	0	0	0	0	0	0	0
SPRR3	0	0	0	0	0	0	0	0
TRNAE-UUC-49	0	0	0	0	0	0	0	0
TRNAE-UUC-48	0	0	0	0	0	0	0	0
TRNAE-UUC-45	0	0	0	0	0	0	0	0
LOC101905068	0	0	2	0	1	0	0	0
TRNAE-UUC-47	0	0	0	0	0	0	0	0
TRNAE-UUC-46	0	0	0	0	0	0	0	0
TRNAE-UUC-41	0	0	0	1	1	1	0	0
DHX40	0	0	0	0	2	0	0	0
TRNAE-UUC-43	0	0	0	0	0	0	0	0
TRNAE-UUC-42	0	0	0	0	0	0	0	0
TRIM9	3	10	10	17	16	15	13	17
PFN1	6	3	9	8	4	10	11	11
PFN2	9	4	14	7	9	12	12	6
PFN3	0	0	0	0	0	0	0	0
PFN4	8	4	12	7	19	6	5	4
TRIM3	0	0	0	0	0	0	0	0
TRIM2	0	1	2	1	1	1	1	1
TRIM4	1	3	3	6	2	1	3	0
TRIM7	2	1	2	2	1	5	3	6
TRIM6	1	0	1	2	0	2	1	3
TSN	0	0	0	0	1	1	0	0
LOC782802	0	0	0	0	0	0	0	0
LOC782807	0	0	0	0	0	0	0	0
PPA2	1	0	2	1	0	0	0	0
PPA1	7	3	5	9	16	11	14	9
USP17L5	1	0	0	0	1	0	0	0
CSF1R	11	12	7	13	23	13	7	12
LOC517820	0	0	0	0	0	1	0	0
SIPA1	1	6	2	3	2	0	1	0
LOC100847709	0	0	1	1	2	0	0	0
LOC100847708	7	5	9	13	19	18	5	9
TAGLN	2	1	2	3	0	0	0	0
FAM159B	0	1	2	2	6	2	1	2
FAM159A	2	4	6	1	4	6	6	6
SSX2IP	0	0	0	0	0	0	1	0
C17H5orf52	2	0	2	0	0	0	0	1
LRAT	1	2	2	2	5	1	2	4
PPAN	2	0	0	1	4	1	0	1
OR7A5	0	0	0	0	0	0	0	0
PPAT	1	2	0	2	1	0	2	0
DCXR	0	0	0	0	1	0	0	2
NFYC	53	48	42	73	80	80	88	52
NFYB	37	32	46	39	52	58	79	42
NFYA	0	0	0	0	1	0	0	0
CCNI2	7	8	11	10	15	15	15	18
LOC777692	0	0	0	0	0	0	0	0
LOC784318	0	0	0	0	0	0	0	0
RAB1B	1	0	1	0	0	0	1	0
NLE1	0	0	0	0	0	0	0	1
SKIL	0	2	1	0	4	3	0	0
CYTH1	0	0	0	1	0	0	0	1
GCGR	6	3	5	2	11	1	3	3
CYTH2	2	0	0	0	1	0	0	0
CYTH4	0	0	0	0	2	0	0	0
DPH1	0	0	0	0	0	0	0	0
DPH2	0	0	0	0	1	0	0	0
DPH3	2	1	0	2	2	5	2	4
MYH7B	3	2	8	2	5	6	1	9
DPH5	6	3	9	3	7	4	10	3
SPAST	1	2	5	5	4	1	0	3
LOC101906656	14	15	17	23	25	16	27	24
SEC61A1	2	1	7	2	4	5	2	10
TRNAG-CCC-156	0	0	0	0	0	0	0	0
MST4	0	2	0	2	0	4	1	0
TRNAG-CCC-154	4	3	3	7	3	1	4	9
TRNAG-CCC-155	0	0	0	0	0	0	0	0
TRNAG-CCC-152	0	0	0	0	0	0	0	0
TRNAG-CCC-153	0	0	0	0	0	0	0	0
C11H2orf68	22	14	17	21	40	19	26	33
TRNAG-CCC-151	0	0	0	0	0	0	0	0
[truncated: 26,447 more rows]
